# Supplementary material for: catena-Poly[[octa­aqua­bis­(μ4-benzene-1,3,5-tricarboxyl­ato)trizinc] tetra­hydrate]
Source: Acta Crystallogr Sect E Struct Rep Online. 2011 Apr 22;67(Pt 5):m630–1. doi: 10.1107/S160053681101436X (PMC3089220; doi:10.1107/S160053681101436X)
Supplement: Supplementary file 1 [file e-67-0m630-sup1.cif]

##############################################################################
#                                                                            #
# This CIF contains the data in a paper accepted for publication in          #
# Acta Crystallographica Section E. It conforms to the requirements of       #
# Notes for Authors for Acta Crystallographica Section E, and has been       #
# peer reviewed under the auspices of the IUCr Commission on Journals.       #
#                                                                            #
# Full details of the Crystallographic Information File format               #
# are given in the paper "The Crystallographic Information File (CIF):       #
# a New Standard Archive File for Crystallography" by S. R. Hall, F. H.      #
# Allen and I. D. Brown [Acta Cryst. (1991), A47, 655-685].                  #
#                                                                            #
# The current version of the core CIF dictionary is obtainable from          #
# ftp://ftp.iucr.org/pub/cif_core.dic.                                       #
#                                                                            #
# Software is freely available for graphical display of the structure(s)     #
# in this CIF. For information consult the CIF software page                 #
# http://www.iucr.org/resources/cif/software.                                #
#                                                                            #
# This file may be used for bona fide research purposes within the           #
# scientific community so long as proper attribution is given to the journal # 
# article from which it was obtained.                                        #
#                                                                            #
##############################################################################
data_I
_audit_creation_method     SHELXL-97
_chemical_name_systematic
;
<i>catena</i>-Poly[[octaaquabis(\m~4~-benzene-1,3,5-tricarboxylato)trizinc]
tetrahydrate]
;
_chemical_name_common     ?
_chemical_formula_moiety     'C18 H22 O20 Zn3, 4(H2 O)'
_chemical_formula_sum     'C18 H30 O24 Zn3'
_chemical_formula_iupac     '[Zn3 (C9 H3 O6)2 (H2 O)8], 4H2 O'
_chemical_formula_weight     826.59
_chemical_melting_point     ?
_symmetry_cell_setting     monoclinic
_symmetry_space_group_name_H-M     'P 21/n'
_symmetry_space_group_name_Hall     '-P 2yn'
loop_
    _symmetry_equiv_pos_as_xyz
    'x, y, z'
    '-x+1/2, y+1/2, -z+1/2'
    '-x, -y, -z'
    'x-1/2, -y-1/2, z-1/2'
_cell_length_a     14.745(2)
_cell_length_b     6.7960(12)
_cell_length_c     15.183(3)
_cell_angle_alpha     90.00
_cell_angle_beta     94.543(2)
_cell_angle_gamma     90.00
_cell_volume     1516.7(4)
_cell_formula_units_Z     2
_cell_measurement_reflns_used     2729
_cell_measurement_theta_min     2.01
_cell_measurement_theta_max     25.20
_cell_measurement_temperature     296(2)
_exptl_crystal_description     block
_exptl_crystal_colour     colourless
_exptl_crystal_size_max     0.27
_exptl_crystal_size_mid     0.24
_exptl_crystal_size_min     0.23
_exptl_crystal_density_diffrn     1.810
_exptl_crystal_density_meas     ?
_exptl_crystal_density_method     'not measured'
_exptl_crystal_F_000     840.0
_exptl_absorpt_coefficient_mu     2.451
_exptl_absorpt_correction_type     multi-scan
_exptl_absorpt_process_details     '(SADABS; Sheldrick, 1996)'
_exptl_absorpt_correction_T_min     0.521
_exptl_absorpt_correction_T_max     0.569
_exptl_special_details
;
;
_diffrn_ambient_temperature     296(2)
_diffrn_radiation_type     MoK\a
_diffrn_radiation_wavelength     0.71073
_diffrn_radiation_source     'fine-focus sealed tube'
_diffrn_radiation_monochromator     graphite
_diffrn_measurement_device_type     'Bruker SMART APEX CCD'
_diffrn_measurement_method     \w
_diffrn_detector_area_resol_mean     ?
_diffrn_reflns_number     7485
_diffrn_reflns_av_R_equivalents     0.0470
_diffrn_reflns_av_sigmaI/netI     0.0553
_diffrn_reflns_theta_min     2.01
_diffrn_reflns_theta_max     25.20
_diffrn_reflns_theta_full     25.20
_diffrn_measured_fraction_theta_max     0.998
_diffrn_measured_fraction_theta_full     0.998
_diffrn_reflns_limit_h_min     -17
_diffrn_reflns_limit_h_max     17
_diffrn_reflns_limit_k_min     -8
_diffrn_reflns_limit_k_max     8
_diffrn_reflns_limit_l_min     -18
_diffrn_reflns_limit_l_max     11
_diffrn_standards_number     0
_diffrn_standards_interval_count     .
_diffrn_standards_interval_time     .
_diffrn_standards_decay_%     ?
_refine_special_details
;
Refinement of <i>F</i>^2^ against ALL reflections. The weighted <i>R</i>-factor
<i>wR</i> and goodness of fit <i>S</i> are based on <i>F</i>^2^, conventional
<i>R</i>-factors <i>R</i> are based on <i>F</i>, with <i>F</i> set to zero for
negative <i>F</i>^2^. The threshold expression of <i>F</i>^2^ >
\s(<i>F</i>^2^) is used only for calculating <i>R</i>-factors(gt) <i>etc</i>.
and is not relevant to the choice of reflections for refinement.
<i>R</i>-factors based on <i>F</i>^2^ are statistically about twice as large
as those based on <i>F</i>, and <i>R</i>- factors based on ALL data will be
even larger.
;
_reflns_number_total     2729
_reflns_number_gt     1990
_reflns_threshold_expression     I>2\s(I)
_refine_ls_structure_factor_coef     Fsqd
_refine_ls_matrix_type     full
_refine_ls_R_factor_all     0.0849
_refine_ls_R_factor_gt     0.0642
_refine_ls_wR_factor_gt     0.2100
_refine_ls_wR_factor_ref     0.2247
_refine_ls_goodness_of_fit_ref     1.132
_refine_ls_restrained_S_all     1.133
_refine_ls_number_reflns     2729
_refine_ls_number_parameters     205
_refine_ls_number_restraints     1
_refine_ls_hydrogen_treatment     constr
_refine_ls_weighting_scheme     calc
_refine_ls_weighting_details
         'calc w=1/[\s^2^(Fo^2^)+(0.1240P)^2^+4.5340P] where P=(Fo^2^+2Fc^2^)/3'
_atom_sites_solution_hydrogens     geom
_atom_sites_solution_primary     direct
_atom_sites_solution_secondary     difmap
_refine_ls_shift/su_max     0.002
_refine_ls_shift/su_mean     0.000
_refine_diff_density_max     1.892
_refine_diff_density_min     -0.897
_refine_ls_extinction_method     none
_refine_ls_extinction_coef     ?
loop_
    _atom_type_symbol
    _atom_type_description
    _atom_type_scat_dispersion_real
    _atom_type_scat_dispersion_imag
    _atom_type_scat_source
    'C' 'C' 0.0033 0.0016
                         'International Tables Vol C Tables 4.2.6.8 and 6.1.1.4'
    'H' 'H' 0.0000 0.0000
                         'International Tables Vol C Tables 4.2.6.8 and 6.1.1.4'
    'N' 'N' 0.0061 0.0033
                         'International Tables Vol C Tables 4.2.6.8 and 6.1.1.4'
    'O' 'O' 0.0106 0.0060
                         'International Tables Vol C Tables 4.2.6.8 and 6.1.1.4'
    'Zn' 'Zn' 0.2839 1.4301
                         'International Tables Vol C Tables 4.2.6.8 and 6.1.1.4'
_computing_data_collection     'APEX2 (Bruker, 2004)'
_computing_cell_refinement     'SAINT (Bruker, 2004)'
_computing_data_reduction     'SAINT (Bruker, 2004)'
_computing_structure_solution     'SHELXS97 (Sheldrick, 2008)'
_computing_structure_refinement     'SHELXL97 (Sheldrick, 2008)'
_computing_molecular_graphics     'SHELXTL (Sheldrick, 2008)'
_computing_publication_material     'SHELXTL (Sheldrick, 2008)'
loop_
    _atom_site_type_symbol
    _atom_site_label
    _atom_site_fract_x
    _atom_site_fract_y
    _atom_site_fract_z
    _atom_site_U_iso_or_equiv
    _atom_site_adp_type
    _atom_site_calc_flag
    _atom_site_refinement_flags
    _atom_site_occupancy
    _atom_site_symmetry_multiplicity
    _atom_site_disorder_assembly
    _atom_site_disorder_group
    C C1 0.3865(5) 0.7336(11) 0.2885(5) 0.0258(16) Uani d . 1 1 . .
    C C2 0.2896(5) 0.7366(11) 0.2512(5) 0.0247(16) Uani d . 1 1 . .
    C C3 0.2199(5) 0.7180(11) 0.3061(5) 0.0229(15) Uani d . 1 1 . .
    H H3 0.2334 0.7052 0.3667 0.027 Uiso calc R 1 1 . .
    C C4 0.1296(5) 0.7180(11) 0.2720(5) 0.0251(16) Uani d . 1 1 . .
    C C5 0.0531(5) 0.6843(12) 0.3308(5) 0.0292(17) Uani d . 1 1 . .
    C C6 0.1136(4) 0.7328(10) 0.1806(5) 0.0266(17) Uani d . 1 1 . .
    H H6 0.0539 0.7242 0.1561 0.032 Uiso calc R 1 1 . .
    C C7 0.1800(5) 0.7589(11) 0.1259(5) 0.0241(16) Uani d . 1 1 . .
    C C8 0.1573(5) 0.7876(13) 0.0286(5) 0.0334(19) Uani d . 1 1 . .
    C C9 0.2690(5) 0.7583(11) 0.1620(5) 0.0240(15) Uani d . 1 1 . .
    H H9 0.3160 0.7728 0.1251 0.029 Uiso calc R 1 1 . .
    O O1 0.4494(4) 0.7356(9) 0.2381(4) 0.0397(15) Uani d . 1 1 . .
    O O2 0.4054(4) 0.7247(9) 0.3705(4) 0.0353(13) Uani d . 1 1 . .
    O O3 0.0741(4) 0.6348(9) 0.4086(3) 0.0358(13) Uani d . 1 1 . .
    O O4 -0.0276(4) 0.7041(10) 0.2973(4) 0.0398(15) Uani d . 1 1 . .
    O O5 0.0728(4) 0.7813(10) 0.0033(4) 0.0407(15) Uani d . 1 1 . .
    O O6 0.2183(4) 0.8087(13) -0.0218(4) 0.064(2) Uani d . 1 1 . .
    O O1W 0.5996(4) 0.9590(10) 0.3383(4) 0.0472(16) Uani d . 1 1 . .
    H H1WA 0.6200 1.0116 0.2931 0.071 Uiso d R 1 1 . .
    H H1WB 0.5642 1.0416 0.3600 0.071 Uiso d R 1 1 . .
    O O2W 0.6025(4) 0.4905(9) 0.3245(4) 0.0504(17) Uani d . 1 1 . .
    H H2WA 0.6226 0.4688 0.2739 0.076 Uiso d R 1 1 . .
    H H2WB 0.5518 0.4334 0.3252 0.076 Uiso d RD 1 1 . .
    O O3W 0.0151(4) 0.2213(10) 0.4358(4) 0.0450(15) Uani d . 1 1 . .
    H H3WA 0.0380 0.2934 0.3975 0.067 Uiso d R 1 1 . .
    H H3WB 0.0384 0.1073 0.4327 0.067 Uiso d R 1 1 . .
    O O4W -0.1226(4) 0.5373(11) 0.4216(4) 0.0475(17) Uani d . 1 1 . .
    H H4WA -0.1203 0.6053 0.3750 0.071 Uiso d R 1 1 . .
    H H4WB -0.1606 0.5920 0.4533 0.071 Uiso d R 1 1 . .
    O O5W 0.6697(5) 0.2093(11) 0.4653(5) 0.062(2) Uani d . 1 1 . .
    H H5WA 0.6465 0.2278 0.5141 0.092 Uiso d R 1 1 . .
    H H5WB 0.6894 0.3201 0.4485 0.092 Uiso d R 1 1 . .
    O O6W 0.8488(7) 0.0366(15) 0.4616(8) 0.114(4) Uani d . 1 1 . .
    H H6WA 0.8232 0.1311 0.4498 0.172 Uiso d R 1 1 . .
    H H6WB 0.8175 -0.0498 0.4851 0.172 Uiso d R 1 1 . .
    Zn Zn1 0.54125(6) 0.71412(16) 0.37644(6) 0.0342(4) Uani d . 1 1 . .
    Zn Zn2 0.0000 0.5000 0.5000 0.0330(4) Uani d S 1 2 . .
loop_
    _atom_site_aniso_label
    _atom_site_aniso_U_11
    _atom_site_aniso_U_22
    _atom_site_aniso_U_33
    _atom_site_aniso_U_12
    _atom_site_aniso_U_13
    _atom_site_aniso_U_23
    C1 0.024(4) 0.027(4) 0.025(4) -0.002(3) -0.004(3) 0.004(3)
    C2 0.019(4) 0.029(4) 0.026(4) 0.003(3) 0.002(3) 0.005(3)
    C3 0.024(4) 0.030(4) 0.015(3) 0.000(3) 0.003(3) 0.002(3)
    C4 0.023(4) 0.036(4) 0.016(4) 0.001(3) 0.003(3) 0.002(3)
    C5 0.023(4) 0.044(5) 0.020(4) 0.001(3) 0.002(3) 0.000(3)
    C6 0.019(4) 0.036(4) 0.024(4) -0.004(3) -0.005(3) 0.001(3)
    C7 0.021(4) 0.034(4) 0.016(4) -0.002(3) -0.001(3) 0.005(3)
    C8 0.027(4) 0.054(5) 0.020(4) -0.002(4) 0.001(3) 0.002(3)
    C9 0.018(3) 0.036(4) 0.018(4) -0.003(3) 0.003(3) 0.000(3)
    O1 0.018(3) 0.068(4) 0.033(3) 0.001(3) 0.002(2) 0.007(3)
    O2 0.024(3) 0.057(4) 0.024(3) -0.001(3) -0.005(2) 0.000(2)
    O3 0.027(3) 0.062(4) 0.018(3) -0.003(3) 0.002(2) 0.009(3)
    O4 0.020(3) 0.071(4) 0.030(3) 0.002(3) 0.004(2) 0.010(3)
    O5 0.020(3) 0.077(4) 0.024(3) 0.000(3) -0.006(2) 0.005(3)
    O6 0.030(3) 0.139(7) 0.022(3) -0.021(4) 0.000(3) 0.012(4)
    O1W 0.041(3) 0.060(4) 0.038(4) 0.001(3) -0.010(3) 0.001(3)
    O2W 0.039(4) 0.059(4) 0.051(4) 0.009(3) -0.007(3) -0.017(3)
    O3W 0.045(4) 0.056(4) 0.035(3) 0.003(3) 0.013(3) 0.001(3)
    O4W 0.029(3) 0.080(5) 0.034(3) 0.006(3) 0.004(3) 0.006(3)
    O5W 0.073(5) 0.064(5) 0.048(4) -0.006(4) 0.011(4) -0.012(3)
    O6W 0.105(8) 0.080(7) 0.166(11) -0.032(6) 0.057(8) -0.003(7)
    Zn1 0.0231(5) 0.0556(7) 0.0228(6) 0.0024(4) -0.0043(4) -0.0048(4)
    Zn2 0.0246(7) 0.0539(9) 0.0211(7) 0.0012(6) 0.0059(5) 0.0050(6)
_geom_special_details
;
All e.s.d.'s (except the e.s.d. in the dihedral angle between two l.s. planes)
are estimated using the full covariance matrix. The cell e.s.d.'s are taken
into account individually in the estimation of e.s.d.'s in distances, angles
and torsion angles; correlations between e.s.d.'s in cell parameters are only
used when they are defined by crystal symmetry. An approximate (isotropic)
treatment of cell e.s.d.'s is used for estimating e.s.d.'s involving l.s.
planes.
;
loop_
    _geom_bond_atom_site_label_1
    _geom_bond_atom_site_label_2
    _geom_bond_site_symmetry_2
    _geom_bond_distance
    _geom_bond_publ_flag
    C1 O1 . 1.248(9) ?
    C1 O2 . 1.256(9) ?
    C1 C2 . 1.495(10) ?
    C2 C9 . 1.372(11) ?
    C2 C3 . 1.380(10) ?
    C3 C4 . 1.390(10) ?
    C3 H3 . 0.9300 ?
    C4 C6 . 1.392(10) ?
    C4 C5 . 1.511(10) ?
    C5 O3 . 1.244(9) ?
    C5 O4 . 1.263(9) ?
    C6 C7 . 1.344(10) ?
    C6 H6 . 0.9300 ?
    C7 C9 . 1.382(10) ?
    C7 C8 . 1.501(10) ?
    C8 O6 . 1.235(10) ?
    C8 O5 . 1.275(10) ?
    C9 H9 . 0.9300 ?
    O1 Zn1 . 2.412(6) ?
    O2 Zn1 . 1.999(5) ?
    O3 Zn2 . 2.049(5) ?
    O5 Zn1 4_575 1.946(6) ?
    O1W Zn1 . 1.981(7) ?
    O1W H1WA . 0.8505 ?
    O1W H1WB . 0.8502 ?
    O2W Zn1 . 1.965(6) ?
    O2W H2WA . 0.8584 ?
    O2W H2WB . 0.8429 ?
    O3W Zn2 . 2.150(6) ?
    O3W H3WA . 0.8498 ?
    O3W H3WB . 0.8494 ?
    O4W Zn2 . 2.099(6) ?
    O4W H4WA . 0.8483 ?
    O4W H4WB . 0.8518 ?
    O5W H5WA . 0.8487 ?
    O5W H5WB . 0.8538 ?
    O6W H6WA . 0.7595 ?
    O6W H6WB . 0.8431 ?
    Zn1 O5 4_676 1.946(6) ?
    Zn1 H2WB . 2.0711 ?
    Zn2 O3 3_566 2.049(5) ?
    Zn2 O4W 3_566 2.099(6) ?
    Zn2 O3W 3_566 2.150(6) ?
loop_
    _geom_angle_atom_site_label_1
    _geom_angle_atom_site_label_2
    _geom_angle_atom_site_label_3
    _geom_angle_site_symmetry_1
    _geom_angle_site_symmetry_3
    _geom_angle
    _geom_angle_publ_flag
    O1 C1 O2 . . 119.4(7) ?
    O1 C1 C2 . . 120.1(7) ?
    O2 C1 C2 . . 120.5(7) ?
    C9 C2 C3 . . 119.3(7) ?
    C9 C2 C1 . . 120.4(6) ?
    C3 C2 C1 . . 120.4(7) ?
    C2 C3 C4 . . 120.8(7) ?
    C2 C3 H3 . . 119.6 ?
    C4 C3 H3 . . 119.6 ?
    C3 C4 C6 . . 116.9(6) ?
    C3 C4 C5 . . 121.2(6) ?
    C6 C4 C5 . . 121.7(6) ?
    O3 C5 O4 . . 124.5(7) ?
    O3 C5 C4 . . 117.4(7) ?
    O4 C5 C4 . . 118.0(7) ?
    C7 C6 C4 . . 123.5(7) ?
    C7 C6 H6 . . 118.3 ?
    C4 C6 H6 . . 118.3 ?
    C6 C7 C9 . . 118.0(7) ?
    C6 C7 C8 . . 120.6(7) ?
    C9 C7 C8 . . 121.4(7) ?
    O6 C8 O5 . . 124.0(7) ?
    O6 C8 C7 . . 120.6(7) ?
    O5 C8 C7 . . 115.4(7) ?
    C2 C9 C7 . . 121.4(7) ?
    C2 C9 H9 . . 119.3 ?
    C7 C9 H9 . . 119.3 ?
    C1 O1 Zn1 . . 81.8(4) ?
    C1 O2 Zn1 . . 100.9(5) ?
    C5 O3 Zn2 . . 131.1(5) ?
    C8 O5 Zn1 . 4_575 116.7(5) ?
    Zn1 O1W H1WA . . 141.2 ?
    Zn1 O1W H1WB . . 98.5 ?
    H1WA O1W H1WB . . 107.6 ?
    Zn1 O2W H2WA . . 134.0 ?
    Zn1 O2W H2WB . . 85.1 ?
    H2WA O2W H2WB . . 107.6 ?
    Zn2 O3W H3WA . . 82.1 ?
    Zn2 O3W H3WB . . 152.2 ?
    H3WA O3W H3WB . . 107.8 ?
    Zn2 O4W H4WA . . 116.8 ?
    Zn2 O4W H4WB . . 108.0 ?
    H4WA O4W H4WB . . 107.7 ?
    H5WA O5W H5WB . . 107.5 ?
    H6WA O6W H6WB . . 114.2 ?
    O5 Zn1 O2W 4_676 . 109.2(3) ?
    O5 Zn1 O1W 4_676 . 101.6(3) ?
    O2W Zn1 O1W . . 108.0(3) ?
    O5 Zn1 O2 4_676 . 101.8(2) ?
    O2W Zn1 O2 . . 120.0(2) ?
    O1W Zn1 O2 . . 114.4(2) ?
    O5 Zn1 O1 4_676 . 159.2(2) ?
    O2W Zn1 O1 . . 86.6(2) ?
    O1W Zn1 O1 . . 85.5(2) ?
    O2 Zn1 O1 . . 57.8(2) ?
    O5 Zn1 H2WB 4_676 . 111.6 ?
    O2W Zn1 H2WB . . 23.9 ?
    O1W Zn1 H2WB . . 128.1 ?
    O2 Zn1 H2WB . . 96.9 ?
    O1 Zn1 H2WB . . 77.4 ?
    O3 Zn2 O3 3_566 . 180.0000(10)
                                 ?
    O3 Zn2 O4W 3_566 . 87.5(2) ?
    O3 Zn2 O4W . . 92.5(2) ?
    O3 Zn2 O4W 3_566 3_566 92.5(2) ?
    O3 Zn2 O4W . 3_566 87.5(2) ?
    O4W Zn2 O4W . 3_566 180.0000(10)
                                   ?
    O3 Zn2 O3W 3_566 3_566 90.4(2) ?
    O3 Zn2 O3W . 3_566 89.6(2) ?
    O4W Zn2 O3W . 3_566 92.0(3) ?
    O4W Zn2 O3W 3_566 3_566 88.0(3) ?
    O3 Zn2 O3W 3_566 . 89.6(2) ?
    O3 Zn2 O3W . . 90.4(2) ?
    O4W Zn2 O3W . . 88.0(3) ?
    O4W Zn2 O3W 3_566 . 92.0(3) ?
    O3W Zn2 O3W 3_566 . 180.0000(10)
                                   ?
loop_
    _geom_hbond_atom_site_label_D
    _geom_hbond_atom_site_label_H
    _geom_hbond_atom_site_label_A
    _geom_hbond_site_symmetry_A
    _geom_hbond_distance_DH
    _geom_hbond_distance_HA
    _geom_hbond_distance_DA
    _geom_hbond_angle_DHA
    O4W H4WB O6 4_576 0.85 1.97 2.768(9) 154.6
    O5W H5WA O2 3_666 0.85 1.99 2.842(9) 178.7
    O6W H6WB O6 4_666 0.84 2.29 3.058(13) 152.5
    O5W H5WB O6 4_676 0.85 2.59 3.356(12) 149.5
data_global
_journal_date_recd_electronic     2011-03-10
_journal_date_accepted     2011-04-16
_journal_name_full     'Acta Crystallographica, Section E'
_journal_year     2011
_journal_volume     67
_journal_issue      5
_journal_page_first     m630
_journal_page_last     m631
_journal_paper_category     QM
_journal_coeditor_code     ZK2004
_publ_contact_author_name     'Hong,Deng'
_publ_contact_author_address
;
School of Chemistry and Environment
South China Normal University
Guangzhou 510006
P. R. China
;
_publ_contact_author_email     dh@scnu.edu.cn
_publ_contact_author_fax     '86 20 39310187'
_publ_contact_author_phone     '86 20 39310253'
_publ_section_title
;
<i>catena</i>-Poly[[octaaquabis(\m~4~-benzene-1,3,5-tricarboxylato)trizinc]
tetrahydrate]
;
loop_
    _publ_author_name
    _publ_author_footnote
    _publ_author_address
    'Lin Sun ' .
;
School of Chemistry and Environment
South China Normal University
Guangzhou 510006
People's Republic of China
;
    'Tao Run Qiu' .
;
School of Chemistry and Environment
South China Normal University
Guangzhou 510006
People's Republic of China
;
    'Hong Deng' .
;
School of Chemistry and Environment
South China Normal University
Guangzhou 510006
People's Republic of China
;
