# Supplementary material for: catena-Poly[[octa­aqua­bis­(μ4-benzene-1,3,5-tricarboxyl­ato)trizinc] tetra­hydrate]
Source: Acta Crystallogr Sect E Struct Rep Online. 2011 Apr 22;67(Pt 5):m630–1. doi: 10.1107/S160053681101436X (PMC3089220; doi:10.1107/S160053681101436X)
Supplement: Supplementary file 2 [file e-67-0m630-Isup2.hkl]

# 
# h,k,l, Fc-squared, Fo-squared, sigma(Fo-squared) and status flag 
# 
data_I
_shelx_title ' OK in P2(1)/n' 
_shelx_refln_list_code          4 
_shelx_F_calc_maximum      261.53 
_exptl_crystal_F_000       988.00 
_reflns_d_resolution_high  0.8347 
 
loop_ 
 _symmetry_equiv_pos_as_xyz 
 'x, y, z' 
 '-x+1/2, y+1/2, -z+1/2' 
 '-x, -y, -z' 
 'x-1/2, -y-1/2, z-1/2' 
 
_cell_length_a    14.7454 
_cell_length_b     6.7960 
_cell_length_c    15.1830 
_cell_angle_alpha  90.000 
_cell_angle_beta   94.543 
_cell_angle_gamma  90.000 
 
_shelx_F_squared_multiplier     1.000 
 
loop_ 
 _refln_index_h 
 _refln_index_k 
 _refln_index_l 
 _refln_F_squared_calc 
 _refln_F_squared_meas 
 _refln_F_squared_sigma 
 _refln_observed_status 
   2   0   0    37150.82    26194.77    461.64 o 
   4   0   0      244.99     1119.28     29.87 o 
   6   0   0       26.00      495.03     40.18 o 
   8   0   0        1.85       12.76     20.93 o 
  10   0   0       29.13        7.02     23.75 o 
  12   0   0     1677.74     1492.55     88.42 o 
  14   0   0      349.26      360.83    112.37 o 
  16   0   0      103.72      185.64     53.50 o 
   1   1   0     2902.05     2562.92     48.51 o 
   2   1   0     5064.91     5703.31     73.14 o 
   3   1   0     2422.46     2952.86     46.04 o 
   4   1   0     3745.18     3080.78     51.06 o 
   5   1   0      149.12       59.73     19.67 o 
   6   1   0     4395.90     5183.26     94.57 o 
   7   1   0     1512.32     1902.28     53.94 o 
   8   1   0     1193.63     1092.16     70.00 o 
   9   1   0     2221.08     2133.86     64.87 o 
  10   1   0        9.88       21.42     18.00 o 
  11   1   0     1197.80     1329.70     56.92 o 
  12   1   0      884.26      776.38     49.07 o 
  13   1   0      656.78      504.62     45.53 o 
  14   1   0      740.62      635.60     50.84 o 
  15   1   0      737.89      735.93     55.99 o 
  16   1   0      413.98      434.91     47.65 o 
  17   1   0      395.58      411.85     49.23 o 
   0   2   0    56790.72    59977.17   1467.19 o 
   1   2   0      367.96      423.98     23.47 o 
   2   2   0      591.32      609.06     37.49 o 
   3   2   0      258.98      387.19     40.94 o 
   4   2   0     3803.22     3881.93     72.31 o 
   5   2   0        8.54       32.98     11.27 o 
   6   2   0     1244.83     1444.78     51.14 o 
   7   2   0     2681.31     2980.31    103.05 o 
   8   2   0     8137.32     7250.64    131.92 o 
   9   2   0     1189.58     1327.33     66.01 o 
  10   2   0     6057.08     5998.29    132.12 o 
  11   2   0       67.12      137.06     27.12 o 
  12   2   0     4997.58     5023.66    121.25 o 
  13   2   0        0.18        4.00     27.96 o 
  14   2   0     1611.25     1817.99     76.98 o 
  15   2   0       39.76       41.15     28.02 o 
  16   2   0     1020.02     1208.84     72.82 o 
  17   2   0      109.51       91.96     35.91 o 
   1   3   0     5017.90     5480.54    137.47 o 
   2   3   0      215.84      324.59     43.33 o 
   3   3   0     4862.34     4461.63     94.86 o 
   4   3   0      644.03      734.16     35.75 o 
   5   3   0     2029.48     2151.88     64.59 o 
   6   3   0      628.48      602.53     54.71 o 
   7   3   0      342.78      502.84     76.07 o 
   8   3   0     1240.57     1122.21     56.57 o 
   9   3   0      303.78      328.37     38.77 o 
  10   3   0      175.51      141.16     31.12 o 
  11   3   0       10.79      -10.87     22.95 o 
  12   3   0      108.83       62.77     31.21 o 
  13   3   0        1.97        8.06     29.20 o 
  14   3   0      543.10      491.77     75.65 o 
  15   3   0        3.06      -30.76     30.29 o 
  16   3   0      282.10      271.72     77.82 o 
   0   4   0    33624.07    32383.90    862.66 o 
   1   4   0       44.77       21.14     43.03 o 
   2   4   0     3082.60     2938.07    101.94 o 
   3   4   0      355.14      396.41     30.37 o 
   4   4   0      412.05      436.12     33.23 o 
   5   4   0     1550.24     1449.23     56.19 o 
   6   4   0      298.28      329.67     37.51 o 
   7   4   0     2161.22     1882.25     69.47 o 
   8   4   0      621.76      557.84     59.27 o 
   9   4   0      248.03      231.08     35.87 o 
  10   4   0      111.06      101.92     36.12 o 
  11   4   0        0.98       10.65     25.17 o 
  12   4   0      206.06      158.97     38.84 o 
  13   4   0      100.89      107.70     37.52 o 
  14   4   0       96.66      116.12     41.25 o 
  15   4   0        7.48       12.64     34.89 o 
   1   5   0      555.59      589.33     79.20 o 
   2   5   0        4.94        4.43     21.15 o 
   3   5   0       36.95       36.31     24.30 o 
   4   5   0        1.62       -4.58     20.56 o 
   5   5   0      414.97      388.98     50.09 o 
   6   5   0        5.07        1.46     24.16 o 
   7   5   0      869.13      915.05     55.19 o 
   8   5   0      344.52      321.27     43.18 o 
   9   5   0      929.21     1015.34     63.43 o 
  10   5   0        8.95        7.61     25.90 o 
  11   5   0      422.18      495.65     54.15 o 
  12   5   0       10.54       10.02     29.49 o 
  13   5   0      438.61      452.17     57.30 o 
   1   6   0       23.36       82.67     48.00 o 
   2   6   0      309.97      365.04     59.73 o 
   3   6   0      168.85      202.08     44.71 o 
   4   6   0       90.98       76.70     33.57 o 
   5   6   0      296.64      256.84     47.49 o 
   6   6   0      172.36      191.49     43.12 o 
   7   6   0     1269.64     1222.01     89.80 o 
   8   6   0      145.08      133.19     42.88 o 
   9   6   0      252.01      313.68     57.85 o 
  10   6   0       67.04       27.09     38.72 o 
  11   6   0       91.33       95.87     47.12 o 
   1   7   0      873.41      944.74     83.80 o 
   2   7   0       11.85      -12.94     30.54 o 
   3   7   0      672.48      661.59    177.47 o 
   4   7   0        5.56      -16.17     30.41 o 
   5   7   0      162.68       56.49     38.84 o 
   6   7   0       29.33       29.57     37.75 o 
   7   7   0        1.00       -4.06     34.63 o 
   8   7   0        9.50       17.28     37.48 o 
   0   8   0      152.51      117.27     67.60 o 
   1   8   0        4.52       75.94     43.21 o 
   2   8   0        0.48        2.76     29.96 o 
   3   8   0       36.80       35.90     42.87 o 
 -17   0   1      123.45      127.57     48.17 o 
 -15   0   1     1587.72     1821.65    110.49 o 
 -13   0   1     4804.45     4606.26    162.56 o 
 -11   0   1     3655.11     3159.65    200.00 o 
  -9   0   1    13887.72    14026.82    279.91 o 
  -7   0   1    21545.71    19406.49    302.45 o 
  -5   0   1     5341.87     8952.70    148.55 o 
  -3   0   1    17862.05    11642.96    176.91 o 
   1   0   1     2411.53      397.46     25.87 o 
   3   0   1      252.92     2039.31     61.58 o 
   5   0   1     1341.96      677.60     67.37 o 
   7   0   1     1959.31     2378.77    104.67 o 
   9   0   1      731.82      737.64     61.47 o 
  11   0   1      460.64      494.63     57.47 o 
  13   0   1      981.78      867.14    185.67 o 
  15   0   1     3162.68     3273.55    145.33 o 
  17   0   1     1304.07     1109.11    102.24 o 
 -17   1   1      510.09      506.48     51.97 o 
 -16   1   1      374.40      329.34     42.64 o 
 -15   1   1      995.07      901.41     59.26 o 
 -14   1   1      458.69      317.22     38.87 o 
 -13   1   1     1015.29      977.05     55.98 o 
 -12   1   1      289.91      422.65     39.23 o 
 -11   1   1      162.43      208.72     30.50 o 
 -10   1   1      896.03      923.04     46.80 o 
  -9   1   1      996.52     1101.49     50.28 o 
  -8   1   1      685.74      935.11     41.21 o 
  -7   1   1      737.69      676.43     20.19 o 
  -6   1   1       76.12      285.33     14.83 o 
  -5   1   1    10198.38    11490.09    130.35 o 
  -4   1   1     1484.09     1873.72     31.43 o 
  -3   1   1    10138.19     8748.09     99.32 o 
  -2   1   1     5048.84     4883.73     78.16 o 
  -1   1   1    10898.52    10292.63    155.08 o 
   0   1   1    11177.03    10750.71    210.66 o 
   1   1   1       79.30      154.36      8.08 o 
   2   1   1     8024.55     9079.00    121.71 o 
   3   1   1      622.99      495.29     19.79 o 
   4   1   1     3788.10     3127.47     60.39 o 
   5   1   1     5708.72     4564.64     86.83 o 
   6   1   1     1003.38     1323.00     55.88 o 
   7   1   1    10681.56    11330.78    178.04 o 
   8   1   1     1336.28      999.64     65.08 o 
   9   1   1     4371.26     3842.78    124.44 o 
  10   1   1      611.92      530.19     39.63 o 
  11   1   1     2703.29     3095.06     87.77 o 
  12   1   1        7.18       -8.04     23.30 o 
  13   1   1      301.10      288.85     37.13 o 
  14   1   1      191.89      184.40     33.90 o 
  15   1   1      117.91      106.27     30.30 o 
  16   1   1      112.40       67.30     31.46 o 
  17   1   1       78.93       81.14     33.44 o 
 -17   2   1      141.89      150.88     43.28 o 
 -16   2   1       28.24        1.26     26.16 o 
 -15   2   1       22.94       41.88     25.60 o 
 -14   2   1       84.97       55.04     31.90 o 
 -13   2   1        9.82      -18.97     19.91 o 
 -12   2   1     1206.72     1192.02     59.00 o 
 -11   2   1       87.26       84.29     24.58 o 
 -10   2   1      449.75      460.85     36.90 o 
  -9   2   1     2687.35     3365.72     72.30 o 
  -8   2   1        9.18       28.94     19.55 o 
  -7   2   1     3592.79     3245.97     53.92 o 
  -6   2   1     2839.10     2991.64     49.65 o 
  -5   2   1       21.68       19.81      9.49 o 
  -4   2   1     2136.37     2176.50     43.00 o 
  -3   2   1      893.18      954.05     34.20 o 
  -2   2   1     5349.93     5302.09     99.30 o 
  -1   2   1    68395.43    64149.27    900.69 o 
   0   2   1     9005.13     8479.55    141.04 o 
   1   2   1      351.16      350.00     21.14 o 
   2   2   1      320.02      304.66     15.58 o 
   3   2   1     1780.78     2223.43     45.50 o 
   4   2   1      115.86       75.33     15.01 o 
   5   2   1     6124.16     5865.34    118.86 o 
   6   2   1     3707.29     3630.34     90.03 o 
   7   2   1    13409.85    13483.39    239.97 o 
   8   2   1      779.99      896.77     43.15 o 
   9   2   1      599.33      802.50     43.60 o 
  10   2   1      303.63      313.34     33.23 o 
  11   2   1      175.99      142.94     38.36 o 
  12   2   1      126.08       84.41     26.74 o 
  13   2   1        2.10       10.73     23.25 o 
  14   2   1       27.03        7.10     24.54 o 
  15   2   1        3.14        0.82     25.66 o 
  16   2   1        6.75       21.38     28.58 o 
 -16   3   1      233.78      188.24     72.57 o 
 -15   3   1      182.18      126.43     34.35 o 
 -14   3   1       16.05        3.52     24.97 o 
 -13   3   1      254.20      260.32     37.83 o 
 -12   3   1      349.76      334.71     45.15 o 
 -11   3   1      952.01      923.48     51.59 o 
 -10   3   1     3242.10     3121.21     94.21 o 
  -9   3   1       56.16       60.82     28.06 o 
  -8   3   1     4553.38     4189.27    131.30 o 
  -7   3   1      472.20      438.31     42.74 o 
  -6   3   1     5872.99     5973.09    110.90 o 
  -5   3   1     3445.68     3442.74    105.82 o 
  -4   3   1     1955.77     2037.62     52.24 o 
  -3   3   1     4745.78     4598.58    100.58 o 
  -2   3   1      860.43      911.98     38.90 o 
  -1   3   1     5816.27     6375.25    124.04 o 
   0   3   1     1279.91     1305.79     45.81 o 
   1   3   1      727.87      569.54     31.50 o 
   2   3   1       74.60       57.86     22.97 o 
   3   3   1      145.46       97.66     16.13 o 
   4   3   1       27.73        5.17     11.10 o 
   5   3   1     2812.91     2852.68     77.14 o 
   6   3   1      686.79      689.10     42.09 o 
   7   3   1     6578.74     6667.51    145.36 o 
   8   3   1     1881.25     1912.83     72.49 o 
   9   3   1     1353.06     1366.47     66.22 o 
  10   3   1     1194.48     1301.41     69.30 o 
  11   3   1      442.02      429.85     48.93 o 
  12   3   1     1889.80     2078.50     94.10 o 
  13   3   1      119.13      174.10     40.68 o 
  14   3   1      957.56      927.69     76.03 o 
  15   3   1       32.43       24.49     34.29 o 
  16   3   1     1054.49      976.74    141.54 o 
 -15   4   1      323.97      418.75     59.55 o 
 -14   4   1      314.12      241.13     57.45 o 
 -13   4   1      768.76      919.24    137.86 o 
 -12   4   1     1012.08     1064.15     81.62 o 
 -11   4   1       96.41       39.95     26.67 o 
 -10   4   1       10.01      -30.13     20.13 o 
  -9   4   1     2706.61     2843.63     93.86 o 
  -8   4   1      258.45      297.93     35.99 o 
  -7   4   1     3960.46     4472.05    114.30 o 
  -6   4   1      329.56      385.86     35.75 o 
  -5   4   1     3456.37     3265.37     77.72 o 
  -4   4   1     1011.33     1087.00     63.98 o 
  -3   4   1     2866.42     2977.36     84.21 o 
  -2   4   1    10029.57    10266.69    262.28 o 
  -1   4   1     1463.54     1934.51     69.64 o 
   0   4   1     7041.01     6978.16    178.45 o 
   1   4   1       51.75      116.98     27.22 o 
   2   4   1       63.71       66.50     19.48 o 
   3   4   1        6.07        5.69     11.90 o 
   4   4   1        5.37        5.86     14.09 o 
   5   4   1      717.27      645.68     40.11 o 
   6   4   1     1800.11     1823.42     66.50 o 
   7   4   1      619.25      586.60     43.93 o 
   8   4   1     1100.59     1275.72    153.91 o 
   9   4   1     1020.70     1188.05     63.76 o 
  10   4   1      362.14      335.22     60.94 o 
  11   4   1      422.57      447.35     51.10 o 
  12   4   1      374.40      437.56     54.43 o 
  13   4   1      305.90      319.98     51.93 o 
  14   4   1       92.37       55.26     37.29 o 
  15   4   1      470.66      579.32     68.98 o 
 -13   5   1       17.80        6.10     42.31 o 
 -12   5   1        4.61       19.93     43.64 o 
 -11   5   1      112.68      142.99     35.90 o 
 -10   5   1      250.95      233.34     39.31 o 
  -9   5   1        0.06       -9.55     23.82 o 
  -8   5   1       45.92       35.41     22.64 o 
  -7   5   1       63.64       38.51     20.77 o 
  -6   5   1       66.39       89.67     24.66 o 
  -5   5   1      372.78      438.86     38.79 o 
  -4   5   1      215.83      171.08     26.76 o 
  -3   5   1     1056.31      986.56     67.52 o 
  -2   5   1      749.14      764.91     61.54 o 
  -1   5   1     1343.15     1298.80     72.61 o 
   0   5   1     3436.47     3382.49    121.07 o 
   1   5   1      196.13      138.52     32.55 o 
   2   5   1     2881.26     2583.81    104.51 o 
   3   5   1        9.08      -11.76     20.45 o 
   4   5   1     2046.30     1947.65    102.83 o 
   5   5   1      341.73      370.97     50.15 o 
   6   5   1      539.94      532.25     81.60 o 
   7   5   1      718.13      727.51     75.17 o 
   8   5   1      208.48      169.96     42.29 o 
   9   5   1       80.37      111.63     40.94 o 
  10   5   1      126.50       67.51     61.73 o 
  11   5   1       99.36      173.45     50.95 o 
  12   5   1      123.12       47.35     45.41 o 
  13   5   1        3.45      -24.64     38.26 o 
 -11   6   1      370.93      255.04     57.61 o 
 -10   6   1       30.98       37.48     38.22 o 
  -9   6   1        0.36        5.90     33.81 o 
  -8   6   1      397.65      265.32    101.63 o 
  -7   6   1        1.93      -23.16     41.87 o 
  -6   6   1      751.20      893.52     89.90 o 
  -5   6   1       10.79       13.34     37.40 o 
  -4   6   1      302.16      321.76     51.01 o 
  -3   6   1      197.37      188.26    115.10 o 
  -2   6   1      584.13      696.46     83.40 o 
  -1   6   1     1807.47     1863.34    128.50 o 
   0   6   1     1512.12     1631.99    252.46 o 
   1   6   1       14.94       44.99     28.98 o 
   2   6   1      130.32      126.08     37.26 o 
   3   6   1      146.82      190.45     40.69 o 
   4   6   1        5.53       13.01     27.41 o 
   5   6   1      140.30      125.16     38.22 o 
   6   6   1      605.88      661.31     71.09 o 
   7   6   1      450.21      410.28     60.76 o 
   8   6   1      477.22      455.35     66.06 o 
   9   6   1       29.15       34.85     35.55 o 
  10   6   1      236.48      216.55     54.88 o 
  11   6   1        4.43       12.40     37.75 o 
  -9   7   1        3.61       15.70     36.53 o 
  -8   7   1      437.96      330.88     61.15 o 
  -7   7   1        1.24        0.48     34.89 o 
  -6   7   1      394.43      372.20     60.78 o 
  -5   7   1        6.01       50.53     41.90 o 
  -4   7   1       67.52       61.14     38.01 o 
  -3   7   1        0.05        0.15     37.57 o 
  -2   7   1       12.30       61.38     37.53 o 
  -1   7   1       65.30       50.13     49.80 o 
   0   7   1       26.70       17.04     25.60 o 
   1   7   1        2.69        7.46     29.99 o 
   2   7   1        0.61        8.75     29.41 o 
   3   7   1       20.02       35.36     36.49 o 
   4   7   1        1.37      -19.30     30.75 o 
   5   7   1        1.63       49.07     58.80 o 
   6   7   1        0.81      -17.61     32.30 o 
   7   7   1      108.35      -34.50     32.74 o 
   8   7   1       14.25       27.74     38.65 o 
  -3   8   1       57.26       92.71     47.45 o 
  -2   8   1      215.47      352.69     61.82 o 
  -1   8   1        2.81       23.88     37.79 o 
   0   8   1      422.76      393.04     66.10 o 
   1   8   1      202.74      182.74     50.87 o 
   2   8   1        0.65       -5.92     37.24 o 
   3   8   1       72.49       87.60     45.35 o 
 -16   0   2     1748.20     1562.46    105.01 o 
 -14   0   2     2722.13     2519.27    165.43 o 
 -12   0   2     7484.00     6892.10    214.67 o 
 -10   0   2      118.20       97.03     71.20 o 
  -8   0   2      477.65      594.95     32.48 o 
  -6   0   2     2271.59      816.31     33.31 o 
  -4   0   2     7384.23    11929.73    186.72 o 
  -2   0   2     1617.04      147.60     18.40 o 
   0   0   2     2279.51      382.08     15.49 o 
   2   0   2     5208.91    11322.68    211.31 o 
   4   0   2    26269.14    20738.84    469.62 o 
   6   0   2    55740.53    64828.03   1875.29 o 
   8   0   2     3052.10     3270.18    203.53 o 
  10   0   2     2448.24     2248.25    115.13 o 
  12   0   2     1671.68     1490.71     90.67 o 
  14   0   2      820.49      690.68     75.15 o 
  16   0   2       84.78       74.42     42.11 o 
 -17   1   2      166.99      168.04     43.68 o 
 -16   1   2      469.20      307.84     40.33 o 
 -15   1   2       77.74       54.10     29.10 o 
 -14   1   2      463.47      429.92     60.08 o 
 -13   1   2      185.24      206.84     34.49 o 
 -12   1   2     5137.63     4500.46    107.85 o 
 -11   1   2     3155.27     2756.61     79.58 o 
 -10   1   2     2029.27     2168.68     56.55 o 
  -9   1   2     4357.86     4402.80    114.89 o 
  -8   1   2     2586.88     2519.47     46.96 o 
  -7   1   2     2136.90     1731.29     45.99 o 
  -6   1   2        3.30       -4.77      6.82 o 
  -5   1   2      768.55     1063.31     25.88 o 
  -4   1   2     3785.76     4317.04     57.55 o 
  -3   1   2     4387.57     3818.59     54.22 o 
  -2   1   2    25999.26    26648.49    295.25 o 
  -1   1   2     1181.96      924.04     25.83 o 
   0   1   2    14480.46    13301.75    265.74 o 
   1   1   2     2046.85     2962.80     47.52 o 
   2   1   2     8455.32     9143.49    124.91 o 
   3   1   2     2176.68     1574.48     34.40 o 
   4   1   2      121.63      328.30     21.05 o 
   5   1   2      243.02      412.91     52.64 o 
   6   1   2    12096.64    12331.51    187.06 o 
   7   1   2      762.39      618.87     52.24 o 
   8   1   2      433.90      613.39     37.64 o 
   9   1   2       77.98      205.50     27.91 o 
  10   1   2     1572.01     1395.96     57.30 o 
  11   1   2      112.24      130.12     28.60 o 
  12   1   2     1644.07     1803.59     71.51 o 
  13   1   2      368.79      330.18     52.60 o 
  14   1   2     1036.64      880.27     59.24 o 
  15   1   2      751.96      762.99     59.11 o 
  16   1   2      708.21      684.37     58.65 o 
  17   1   2      446.25      374.17     65.16 o 
 -17   2   2      130.01       51.42     37.97 o 
 -16   2   2        6.66       -1.35     30.75 o 
 -15   2   2      221.80      195.31     37.02 o 
 -14   2   2       63.80      117.04     30.55 o 
 -13   2   2      883.62      754.52     51.08 o 
 -12   2   2     2309.70     2218.67     74.81 o 
 -11   2   2      399.35      433.88     32.65 o 
 -10   2   2     3689.21     4236.88     86.38 o 
  -9   2   2      247.38      322.97     25.89 o 
  -8   2   2    15001.47    16152.33    211.93 o 
  -7   2   2       14.39       11.31     13.16 o 
  -6   2   2    18279.93    17444.88    195.20 o 
  -5   2   2       15.52       53.64     13.20 o 
  -4   2   2     5215.03     4758.83     80.67 o 
  -3   2   2      815.47      841.43     30.84 o 
  -2   2   2     2214.57     1931.26     49.36 o 
  -1   2   2     1814.80     1768.70     46.76 o 
   0   2   2     6269.98     6940.11    121.61 o 
   1   2   2     4870.80     5518.75     84.44 o 
   2   2   2     1391.34     1195.55     30.07 o 
   3   2   2      239.31      231.72     15.49 o 
   4   2   2      215.29      306.45     17.94 o 
   5   2   2     1350.83     1579.17     39.60 o 
   6   2   2     4582.61     4754.10    109.15 o 
   7   2   2       36.38      103.82     28.00 o 
   8   2   2      614.10      604.48     55.52 o 
   9   2   2       64.14       66.65     25.47 o 
  10   2   2      621.71      770.29     57.01 o 
  11   2   2      293.13      376.46     46.11 o 
  12   2   2      247.69      186.76     37.73 o 
  13   2   2       87.97       68.49     32.24 o 
  14   2   2     1028.99     1057.09     81.67 o 
  15   2   2      134.49      124.36     38.49 o 
  16   2   2     1227.98     1355.16     91.59 o 
 -16   3   2      449.04      454.26     62.09 o 
 -15   3   2      401.13      368.03     70.14 o 
 -14   3   2      323.46      349.38     52.59 o 
 -13   3   2      234.57      170.26     33.20 o 
 -12   3   2     1554.46     1675.33     98.62 o 
 -11   3   2       25.70       21.89     18.15 o 
 -10   3   2      754.78      794.05     59.76 o 
  -9   3   2       30.62       42.68     30.54 o 
  -8   3   2     1041.20      953.72     47.46 o 
  -7   3   2      456.71      497.12     25.95 o 
  -6   3   2      129.37       78.32     20.72 o 
  -5   3   2        7.33       20.72     11.90 o 
  -4   3   2     2894.95     2200.33     64.05 o 
  -3   3   2     1384.57     1520.67     95.04 o 
  -2   3   2     4640.56     4028.13     91.05 o 
  -1   3   2     6149.36     5789.16    126.24 o 
   0   3   2      809.09      787.94     30.60 o 
   1   3   2     2584.69     2302.34     48.32 o 
   2   3   2     1671.17     1696.90     41.29 o 
   3   3   2     3086.81     3121.95     63.17 o 
   4   3   2       89.87       87.78     23.40 o 
   5   3   2     5565.28     5546.33    118.86 o 
   6   3   2      853.18     1037.37     66.10 o 
   7   3   2     5094.53     5190.01    125.18 o 
   8   3   2       96.70       73.62     23.94 o 
   9   3   2     4870.93     4760.03    128.12 o 
  10   3   2     1051.43     1012.31     63.51 o 
  11   3   2      652.19      675.37     58.99 o 
  12   3   2      810.77      795.32    109.25 o 
  13   3   2      239.01      220.82     44.45 o 
  14   3   2      248.12      182.00     44.00 o 
  15   3   2       18.49       44.41     38.18 o 
  16   3   2      203.82       91.98     41.85 o 
 -15   4   2      309.02      390.72     73.84 o 
 -14   4   2      317.75      405.62     71.03 o 
 -13   4   2     1310.97     1235.09     78.54 o 
 -12   4   2     1567.30     1551.30     82.71 o 
 -11   4   2      437.62      554.41     53.07 o 
 -10   4   2      212.56      280.17     38.68 o 
  -9   4   2      210.59      188.54     27.62 o 
  -8   4   2        0.24       -3.36     16.18 o 
  -7   4   2       37.04       45.11     18.25 o 
  -6   4   2       57.03       46.91     27.85 o 
  -5   4   2      134.46      176.66     32.58 o 
  -4   4   2       70.97      112.39     23.27 o 
  -3   4   2       20.41       42.32     19.89 o 
  -2   4   2      818.29      809.96     44.61 o 
  -1   4   2     4851.66     4424.96    106.35 o 
   0   4   2        5.41       26.02     14.98 o 
   1   4   2      601.17      568.69     26.16 o 
   2   4   2      926.19      798.35     38.47 o 
   3   4   2      117.48      154.01     17.50 o 
   4   4   2     2379.73     2354.50     69.51 o 
   5   4   2      237.29      274.03     29.13 o 
   6   4   2     6726.97     7204.53    153.77 o 
   7   4   2       75.11      102.45     28.62 o 
   8   4   2     1311.93     1589.34     95.19 o 
   9   4   2        8.54        6.37     21.63 o 
  10   4   2      882.28      759.70     59.43 o 
  11   4   2      107.11      112.49     35.20 o 
  12   4   2      588.48      586.12     60.95 o 
  13   4   2      135.11       92.75     36.54 o 
  14   4   2      169.44      193.82     63.94 o 
  15   4   2      302.54      288.14     54.18 o 
 -13   5   2       11.06      -25.77     35.92 o 
 -12   5   2      398.55      409.86     57.82 o 
 -11   5   2     1129.68     1242.25    107.89 o 
 -10   5   2       33.29       74.78     30.52 o 
  -9   5   2     1227.49     1205.49     90.09 o 
  -8   5   2       18.15       27.09     21.45 o 
  -7   5   2     1917.31     2083.76     77.68 o 
  -6   5   2        9.73       22.24     17.13 o 
  -5   5   2     2312.40     2371.80     69.70 o 
  -4   5   2        8.66       16.10     18.49 o 
  -3   5   2     1892.34     1686.08    112.25 o 
  -2   5   2      412.30      351.10     38.16 o 
  -1   5   2       36.95       63.01     24.20 o 
   0   5   2       33.74       10.90     17.36 o 
   1   5   2       29.72       24.93     35.67 o 
   2   5   2      154.89      160.11     34.84 o 
   3   5   2      221.48      249.33     60.27 o 
   4   5   2       11.18      -28.43     21.43 o 
   5   5   2      385.86      340.25     48.17 o 
   6   5   2      323.88      325.48     49.77 o 
   7   5   2      170.12      184.89     64.43 o 
   8   5   2        4.17       -4.63     28.68 o 
   9   5   2       91.57       85.69     39.06 o 
  10   5   2        1.98        1.76     32.71 o 
  11   5   2       46.51      128.07     97.50 o 
  12   5   2       90.44       24.68     46.09 o 
  13   5   2       36.01      -37.33     39.99 o 
 -11   6   2      196.90      189.13     52.91 o 
 -10   6   2      377.52      419.21     63.93 o 
  -9   6   2      272.39      300.94     55.65 o 
  -8   6   2      378.31      531.94     65.56 o 
  -7   6   2      222.88      277.83     50.14 o 
  -6   6   2      336.99      336.93     52.77 o 
  -5   6   2       29.18        6.70     28.17 o 
  -4   6   2      162.71       50.25     32.90 o 
  -3   6   2      853.48      904.06    115.13 o 
  -2   6   2        6.50       24.69     26.23 o 
  -1   6   2     1922.13     1685.34     78.98 o 
   0   6   2      679.11      609.91    128.07 o 
   1   6   2       16.24       27.13     27.88 o 
   2   6   2      258.21      384.35    112.30 o 
   3   6   2       62.11      102.31     36.00 o 
   4   6   2      151.77      156.37     47.07 o 
   5   6   2       42.15       37.54     35.97 o 
   6   6   2        4.33      -35.90     25.65 o 
   7   6   2       10.76       12.58     30.72 o 
   8   6   2       48.62       39.98     88.67 o 
   9   6   2      128.69      142.13     47.34 o 
  10   6   2       18.80       -4.31     34.05 o 
  11   6   2      123.36       92.88     48.74 o 
  -8   7   2       20.11      -36.65     33.66 o 
  -7   7   2       74.96       93.21     41.13 o 
  -6   7   2        7.20      -25.74     28.81 o 
  -5   7   2      113.87       40.78     35.75 o 
  -4   7   2        3.77        7.47     33.92 o 
  -3   7   2       18.31       20.89     35.16 o 
  -2   7   2       27.48       40.15     27.99 o 
  -1   7   2      405.79      342.03     57.58 o 
   0   7   2       68.85       47.50     34.06 o 
   1   7   2      189.39      229.63     49.04 o 
   2   7   2        5.74      -37.41     29.25 o 
   3   7   2      523.42      625.75     73.52 o 
   4   7   2        7.92      -42.67     28.45 o 
   5   7   2      656.49      786.44     82.18 o 
   6   7   2       15.59       21.88     38.57 o 
   7   7   2      708.95      739.68    106.73 o 
   8   7   2       24.17       -6.43     39.64 o 
  -2   8   2      180.29      192.43     50.11 o 
  -1   8   2      457.23      376.39     90.63 o 
   0   8   2        1.33       -5.87     35.23 o 
   1   8   2       26.84       33.09     31.91 o 
   2   8   2       30.33       -1.09     37.23 o 
 -17   0   3      370.51      219.07     82.67 o 
 -15   0   3     1589.09     1447.35     96.11 o 
 -13   0   3     6196.34     5714.93    179.96 o 
 -11   0   3     4024.68     4770.00    150.55 o 
  -9   0   3     7859.34     7005.70    139.14 o 
  -7   0   3    11290.99    13046.33    421.03 o 
  -5   0   3      462.21     2204.98     55.38 o 
  -3   0   3    12782.95    19155.63    342.72 o 
  -1   0   3    53673.62    43990.68   1073.66 o 
   1   0   3     2727.49     4737.92    102.90 o 
   3   0   3     2330.68     1571.40     57.40 o 
   5   0   3     3429.70     3510.71    140.81 o 
   7   0   3      735.92      927.59     36.96 o 
   9   0   3      218.16      404.65     75.37 o 
  11   0   3       54.53      106.57     54.40 o 
  13   0   3        9.49       15.09     45.57 o 
  15   0   3      492.58      467.86     84.07 o 
  17   0   3     1379.56     1261.90    112.11 o 
 -17   1   3        2.49       35.20     40.56 o 
 -16   1   3      332.40      252.32     45.14 o 
 -15   1   3       43.26       22.91     28.66 o 
 -14   1   3      664.76      676.54     49.31 o 
 -13   1   3     1447.20     1606.51     65.14 o 
 -12   1   3     1528.43     1262.52     69.92 o 
 -11   1   3     2866.75     2579.14     75.39 o 
 -10   1   3     2863.72     3043.25     68.08 o 
  -9   1   3     1997.43     2262.81     55.50 o 
  -8   1   3      644.75      600.47     24.27 o 
  -7   1   3     3477.82     3549.21     57.70 o 
  -6   1   3      124.76       86.73     13.33 o 
  -5   1   3       17.11       14.66      8.21 o 
  -4   1   3     1062.10      949.51     23.80 o 
  -3   1   3     5875.62     6168.92     80.71 o 
  -2   1   3     1342.11     1093.36     22.17 o 
  -1   1   3     5133.47     5865.42     85.04 o 
   0   1   3       21.66       85.66     10.00 o 
   1   1   3     4618.92     3762.85     72.30 o 
   2   1   3      647.02      427.19     27.34 o 
   3   1   3    11586.33    13051.98    178.73 o 
   4   1   3     3649.51     4872.48    138.61 o 
   5   1   3     2925.02     2417.07     64.55 o 
   6   1   3     4875.93     4352.02     80.13 o 
   7   1   3     7725.50     8185.49    131.43 o 
   8   1   3     2433.53     2858.33    102.77 o 
   9   1   3     3008.87     2853.41     87.08 o 
  10   1   3     1038.97      911.45     49.80 o 
  11   1   3      274.36      252.74     33.33 o 
  12   1   3      594.78      545.67     75.04 o 
  13   1   3      306.60      332.20     39.90 o 
  14   1   3      827.52      763.84     57.69 o 
  15   1   3     2974.30     2653.94    105.06 o 
  16   1   3      250.57      170.08     45.97 o 
  17   1   3      822.77      741.15     75.00 o 
 -17   2   3     1453.76     1590.90    122.71 o 
 -16   2   3       39.14       50.32     34.81 o 
 -15   2   3     1886.00     1944.42     93.63 o 
 -14   2   3       82.46       64.75     31.58 o 
 -13   2   3     8512.71     8274.18    247.30 o 
 -12   2   3       21.90       28.89     20.79 o 
 -11   2   3      437.05      570.12     35.32 o 
 -10   2   3      219.64      271.50     25.79 o 
  -9   2   3     1125.21     1170.52     43.36 o 
  -8   2   3     1706.88     1846.30     41.94 o 
  -7   2   3      220.94      361.06     19.61 o 
  -6   2   3      896.58     1023.81     27.90 o 
  -5   2   3      599.90      677.87     21.93 o 
  -4   2   3      240.17      335.01     29.52 o 
  -3   2   3     1951.86     2151.24     44.61 o 
  -2   2   3     2219.30     2154.91     41.83 o 
  -1   2   3     1323.91     1621.35     44.45 o 
   0   2   3     3587.09     3579.96     74.84 o 
   1   2   3     7253.49     6504.94    180.03 o 
   2   2   3      297.58      310.86     16.36 o 
   3   2   3       42.26       24.42      9.02 o 
   4   2   3      331.41      325.10     19.79 o 
   5   2   3     8891.43     9206.70    140.30 o 
   6   2   3      166.83      178.37     30.05 o 
   7   2   3     3011.07     2858.76     91.90 o 
   8   2   3      121.16      214.89     55.00 o 
   9   2   3     5116.18     4466.12    122.46 o 
  10   2   3       19.99       17.09     23.48 o 
  11   2   3     1838.16     1750.81     82.54 o 
  12   2   3      185.17      181.44     40.53 o 
  13   2   3      967.52     1112.56     83.57 o 
  14   2   3      374.66      406.38     54.99 o 
  15   2   3       10.65       31.44     34.23 o 
  16   2   3      138.75      153.02     44.68 o 
 -16   3   3        2.24      -39.17     31.95 o 
 -15   3   3      126.75      103.32     40.36 o 
 -14   3   3      176.17      212.74     42.92 o 
 -13   3   3      170.41      237.28     42.41 o 
 -12   3   3        7.97      123.79     72.61 o 
 -11   3   3      814.55      936.31     45.20 o 
 -10   3   3      417.99      501.03     41.19 o 
  -9   3   3      483.52      464.45     57.02 o 
  -8   3   3      614.75      732.93     34.25 o 
  -7   3   3     2143.79     1915.73     50.92 o 
  -6   3   3     5174.18     4579.53     71.09 o 
  -5   3   3     1638.63     1815.15     47.45 o 
  -4   3   3    12344.65    10921.70    289.11 o 
  -3   3   3     1928.43     1745.50    115.14 o 
  -2   3   3    10074.84     9284.98    166.89 o 
  -1   3   3     2812.67     2836.08     72.15 o 
   0   3   3     6585.25     6609.80    128.33 o 
   1   3   3     2921.72     2977.71     64.97 o 
   2   3   3     2745.68     2688.61     55.03 o 
   3   3   3     2676.85     2937.61     82.17 o 
   4   3   3      170.36      143.44     16.09 o 
   5   3   3      505.61      525.74     36.69 o 
   6   3   3        8.32       20.19     13.19 o 
   7   3   3     2319.93     2191.59     75.07 o 
   8   3   3        1.54       30.14     20.90 o 
   9   3   3      930.23      937.60     58.98 o 
  10   3   3      126.46      119.29     31.89 o 
  11   3   3      151.14      169.90     50.87 o 
  12   3   3        0.86       47.87     30.73 o 
  13   3   3      191.62      141.78     40.59 o 
  14   3   3       37.03        6.07     47.97 o 
  15   3   3      945.67      947.82     81.18 o 
 -15   4   3       39.15       53.08     48.11 o 
 -14   4   3        7.22      -30.05     36.64 o 
 -13   4   3     1256.76     1301.69    100.81 o 
 -12   4   3       13.38       41.16     36.48 o 
 -11   4   3      597.04      723.63     54.00 o 
 -10   4   3      394.51      421.09     38.68 o 
  -9   4   3      995.88      971.13     49.94 o 
  -8   4   3      700.31      682.47     65.01 o 
  -7   4   3     1250.61     1075.80     71.42 o 
  -6   4   3      678.14      726.99     39.52 o 
  -5   4   3      651.27      609.66     41.99 o 
  -4   4   3       18.73       39.95     24.42 o 
  -3   4   3     4263.06     4382.45    123.94 o 
  -2   4   3     1020.94      987.76     47.51 o 
  -1   4   3     9347.69     9560.78    181.13 o 
   0   4   3      175.83      243.76     49.82 o 
   1   4   3     1879.45     1675.66     59.18 o 
   2   4   3     1031.42     1266.71     55.52 o 
   3   4   3       28.62       62.18     20.67 o 
   4   4   3     3448.37     3887.65    186.42 o 
   5   4   3      613.65      712.95     55.16 o 
   6   4   3      526.09      449.57     38.43 o 
   7   4   3      148.20      171.29     29.39 o 
   8   4   3       24.56       32.28     21.73 o 
   9   4   3       43.27       20.62     23.52 o 
  10   4   3        0.55       -5.96     24.21 o 
  11   4   3      189.92      250.82     42.88 o 
  12   4   3       29.66       33.55     31.34 o 
  13   4   3       34.03       38.44     34.93 o 
  14   4   3      542.20      431.31     72.40 o 
 -13   5   3       20.53       24.21     41.39 o 
 -12   5   3      745.07      885.97     86.04 o 
 -11   5   3       11.19       20.12     33.85 o 
 -10   5   3      142.18      181.75     36.69 o 
  -9   5   3      147.03      101.45     26.06 o 
  -8   5   3        4.11        4.88     18.65 o 
  -7   5   3      188.55      294.96     32.31 o 
  -6   5   3      218.26      203.21     43.77 o 
  -5   5   3      171.15      263.70     45.91 o 
  -4   5   3      289.98      317.44     39.70 o 
  -3   5   3      121.59      137.04     32.47 o 
  -2   5   3       11.37       -0.45     18.86 o 
  -1   5   3        1.44       -1.72     17.69 o 
   0   5   3      607.08      610.26     90.04 o 
   1   5   3      618.40      583.40     44.38 o 
   2   5   3        6.36        6.91     22.40 o 
   3   5   3      525.66      549.11     52.16 o 
   4   5   3      775.81      866.26     67.77 o 
   5   5   3       69.47       49.59     29.50 o 
   6   5   3     2082.84     2031.77    102.42 o 
   7   5   3      151.69      132.64     40.26 o 
   8   5   3     1445.81     1444.30     98.04 o 
   9   5   3        9.46       29.53     34.69 o 
  10   5   3     1231.38     1315.10    251.26 o 
  11   5   3        1.83      -30.78     37.77 o 
  12   5   3      793.35      926.65    116.77 o 
  13   5   3       11.30       22.56     49.63 o 
 -11   6   3       15.27       32.13     54.13 o 
 -10   6   3      298.22      464.26     98.33 o 
  -9   6   3      232.06      175.36     44.08 o 
  -8   6   3      381.33      382.08     57.64 o 
  -7   6   3      123.21       83.48     38.63 o 
  -6   6   3      214.87      158.53     39.47 o 
  -5   6   3       38.99       28.34     24.83 o 
  -4   6   3       13.25       -2.98     22.06 o 
  -3   6   3       17.93       11.94     21.63 o 
  -2   6   3      470.49      421.91     45.64 o 
  -1   6   3        3.24        8.94     24.63 o 
   0   6   3      106.76       95.55     68.53 o 
   1   6   3      122.37      142.58     37.42 o 
   2   6   3      151.56      184.71     52.43 o 
   3   6   3      270.60      237.50     46.21 o 
   4   6   3      260.97      268.40     56.80 o 
   5   6   3      390.38      412.73     60.17 o 
   6   6   3      667.68      672.12     73.72 o 
   7   6   3       96.04       93.42     49.87 o 
   8   6   3      125.99      149.53    109.97 o 
   9   6   3      288.15      242.62     56.99 o 
  10   6   3        2.55       24.91     43.02 o 
  11   6   3      112.69      159.83     53.48 o 
  -8   7   3      116.06       90.62     70.87 o 
  -7   7   3        1.72       22.15     38.24 o 
  -6   7   3      587.24      533.89     69.10 o 
  -5   7   3       78.00       82.25     52.07 o 
  -4   7   3      960.03      945.49     86.58 o 
  -3   7   3       24.77       40.44     27.76 o 
  -2   7   3      252.12      291.24     53.63 o 
  -1   7   3       50.24       64.76     29.39 o 
   0   7   3      692.81      744.14     74.53 o 
   1   7   3        1.92        6.12     32.87 o 
   2   7   3      234.92      243.05     70.67 o 
   3   7   3        1.60       -4.74     30.63 o 
   4   7   3       89.90       76.58     44.43 o 
   5   7   3        0.43        1.67     35.09 o 
   6   7   3       14.66       24.57     37.56 o 
   7   7   3       31.71       18.62     37.03 o 
   8   7   3       25.11       30.88     41.93 o 
  -1   8   3       99.58       65.25     43.02 o 
   0   8   3        1.02       -5.18     31.44 o 
   1   8   3       98.64       17.47     38.00 o 
 -16   0   4      299.61      400.53     93.47 o 
 -14   0   4     4294.13     3644.31    212.73 o 
 -12   0   4      669.44      743.85     80.23 o 
 -10   0   4     3048.09     2256.63     70.08 o 
  -8   0   4     1281.76     1981.60     61.27 o 
  -6   0   4     1230.58      634.53     32.01 o 
  -4   0   4        0.37      689.95     28.12 o 
  -2   0   4      323.28     1185.66     68.00 o 
   0   0   4       28.30      205.57     18.14 o 
   2   0   4    11915.52    14039.87    269.77 o 
   4   0   4     1333.53     2452.52    117.80 o 
   6   0   4    12451.91    11888.85    247.66 o 
   8   0   4     6706.62     6473.39    132.26 o 
  10   0   4     2750.24     3559.41    134.39 o 
  12   0   4     4830.47     5814.06    192.19 o 
  14   0   4     5996.27     7298.89    234.57 o 
  16   0   4     1447.12     1565.06    170.27 o 
 -17   1   4      107.69       95.14     48.55 o 
 -16   1   4     1519.81     1294.09    104.89 o 
 -15   1   4        6.60        2.23     47.10 o 
 -14   1   4     1371.93     1287.06     74.74 o 
 -13   1   4        3.26       -2.04     28.81 o 
 -12   1   4      205.13      271.82     48.18 o 
 -11   1   4     1148.58     1470.66     51.18 o 
 -10   1   4      478.34      374.01     41.84 o 
  -9   1   4      829.19      865.88     31.67 o 
  -8   1   4     9216.60     9690.56    130.24 o 
  -7   1   4     1008.98     1193.83     37.96 o 
  -6   1   4    25866.06    27056.63    288.08 o 
  -5   1   4     4491.51     4056.52     63.37 o 
  -4   1   4     7489.42     7377.14     97.20 o 
  -3   1   4     5648.00     5230.71     71.67 o 
  -2   1   4     5508.06     5599.81     83.66 o 
  -1   1   4     1215.49     1658.90     34.85 o 
   0   1   4     4615.23     3626.50     69.52 o 
   1   1   4     1272.27      954.18     36.28 o 
   2   1   4      210.93       82.97     12.70 o 
   3   1   4     6633.53     7891.38    141.08 o 
   4   1   4     3892.96     4437.81    110.02 o 
   5   1   4     3501.06     2920.21     67.97 o 
   6   1   4     3745.26     3372.10     70.94 o 
   7   1   4     2943.00     3011.04     67.39 o 
   8   1   4     6806.81     6813.74    193.04 o 
   9   1   4      147.38      157.31     35.71 o 
  10   1   4      574.30      548.88     50.80 o 
  11   1   4       34.71      -16.48     22.27 o 
  12   1   4      138.17      102.04     39.37 o 
  13   1   4      162.61      175.76     39.83 o 
  14   1   4     1098.19     1017.70     76.27 o 
  15   1   4      105.59       78.96     37.22 o 
  16   1   4      787.74      722.19     74.22 o 
 -16   2   4        5.76       32.64     40.65 o 
 -15   2   4      113.58      136.08     47.88 o 
 -14   2   4      283.70      265.73     57.62 o 
 -13   2   4        1.29      -15.07     23.21 o 
 -12   2   4     1538.83     1394.41     70.92 o 
 -11   2   4      558.78      525.99     33.69 o 
 -10   2   4      134.66      113.22     19.95 o 
  -9   2   4      942.19     1017.24     73.77 o 
  -8   2   4      141.39       99.16     21.29 o 
  -7   2   4     1177.09     1294.31     41.28 o 
  -6   2   4      183.06      260.40     16.58 o 
  -5   2   4        3.63       17.15      8.45 o 
  -4   2   4    12162.19    12488.16    156.17 o 
  -3   2   4       46.45       22.65      7.55 o 
  -2   2   4    31443.30    30484.39    344.51 o 
  -1   2   4      289.53      508.32     26.14 o 
   0   2   4     3316.57     2629.91     66.34 o 
   1   2   4      388.90      472.45     27.25 o 
   2   2   4      382.70      570.81     39.98 o 
   3   2   4      129.79      127.24     25.29 o 
   4   2   4     3221.31     3147.39     63.74 o 
   5   2   4     1014.80      952.91     37.36 o 
   6   2   4     5896.15     5771.82    101.97 o 
   7   2   4      310.28      385.05     35.80 o 
   8   2   4       56.33       -4.11     23.75 o 
   9   2   4     1029.97      998.18    120.87 o 
  10   2   4      684.86      666.32     58.69 o 
  11   2   4       52.04      141.32     32.73 o 
  12   2   4     1445.40     1672.58    177.59 o 
  13   2   4      143.46      115.87     35.83 o 
  14   2   4      647.83      692.76     68.33 o 
  15   2   4      465.78      418.21     58.46 o 
  16   2   4        7.01      -14.34     32.51 o 
 -16   3   4      502.56      560.45    104.73 o 
 -15   3   4      892.52      951.84     77.02 o 
 -14   3   4      482.11      503.67     60.16 o 
 -13   3   4     2407.18     2670.43    103.66 o 
 -12   3   4       48.11       28.17     20.98 o 
 -11   3   4     1153.18     1091.92     72.08 o 
 -10   3   4      554.32      600.57     75.04 o 
  -9   3   4     1349.04     1534.28     61.18 o 
  -8   3   4     3561.29     3583.26     73.53 o 
  -7   3   4      190.88      191.20     20.54 o 
  -6   3   4     5968.09     5770.61     91.12 o 
  -5   3   4      323.83      395.85     26.59 o 
  -4   3   4      577.96      539.94     44.06 o 
  -3   3   4      788.65      721.20     32.49 o 
  -2   3   4     1803.58     1973.28     59.33 o 
  -1   3   4       73.45      104.69     17.82 o 
   0   3   4     1355.67     1396.93     75.42 o 
   1   3   4        0.27        9.85     12.23 o 
   2   3   4       41.80       42.97     16.59 o 
   3   3   4        0.10        8.21      9.13 o 
   4   3   4      647.76      660.77     29.07 o 
   5   3   4     1026.99     1129.96     39.69 o 
   6   3   4     2178.05     2220.64     69.55 o 
   7   3   4       61.33       52.30     20.83 o 
   8   3   4     2804.85     2774.26     91.73 o 
   9   3   4     1331.09     1374.83    167.28 o 
  10   3   4      428.74      405.81     47.41 o 
  11   3   4     1647.11     1749.67     86.54 o 
  12   3   4      111.03      113.61     36.51 o 
  13   3   4     1402.64     1268.72    122.97 o 
  14   3   4      922.39      879.23     77.26 o 
  15   3   4      773.01      797.30     92.97 o 
 -15   4   4      220.64      214.31     62.93 o 
 -14   4   4     1486.27     1670.82    115.54 o 
 -13   4   4        0.42       -7.74     28.50 o 
 -12   4   4       88.66       49.32     30.82 o 
 -11   4   4      854.41     1053.09     68.00 o 
 -10   4   4      491.42      504.11     48.49 o 
  -9   4   4     1079.30     1016.77     55.16 o 
  -8   4   4      158.25      189.26     43.83 o 
  -7   4   4      838.13      862.82     39.33 o 
  -6   4   4      419.13      524.63     32.72 o 
  -5   4   4      175.73      166.87     51.51 o 
  -4   4   4      128.88      188.46     38.98 o 
  -3   4   4      857.89      926.40     53.95 o 
  -2   4   4      573.81      605.12     69.73 o 
  -1   4   4        7.78        1.50     16.57 o 
   0   4   4      118.85      107.23     20.85 o 
   1   4   4      112.84      160.79     35.23 o 
   2   4   4       76.90       62.18     20.04 o 
   3   4   4      274.18      249.43     28.95 o 
   4   4   4       83.87       70.24     32.90 o 
   5   4   4     1879.10     1897.48     67.08 o 
   6   4   4      458.96      574.65     74.70 o 
   7   4   4      572.32      621.29     65.27 o 
   8   4   4     1443.53     1457.86     95.29 o 
   9   4   4      274.75      268.21     94.60 o 
  10   4   4      661.42      662.33    139.93 o 
  11   4   4        5.15       -7.79     39.44 o 
  12   4   4     1234.84     1329.57    113.76 o 
  13   4   4      115.72       36.49     72.30 o 
  14   4   4     1042.68     1076.01    113.00 o 
 -13   5   4      272.88      255.52     59.89 o 
 -12   5   4      117.30      150.29     40.25 o 
 -11   5   4        3.19       12.61     28.72 o 
 -10   5   4       85.06       60.82     29.47 o 
  -9   5   4        0.25       -0.61     23.39 o 
  -8   5   4      106.99      159.83     27.99 o 
  -7   5   4      176.90      120.72     28.39 o 
  -6   5   4      813.91      926.95     56.94 o 
  -5   5   4     1270.97     1290.18     63.47 o 
  -4   5   4        8.96       73.66     24.04 o 
  -3   5   4     1342.14     1483.59     64.26 o 
  -2   5   4      120.39      119.52     28.88 o 
  -1   5   4     3015.74     3377.08    128.94 o 
   0   5   4      135.44      113.07     25.77 o 
   1   5   4     2521.80     2460.97     82.16 o 
   2   5   4        4.01       12.12     17.99 o 
   3   5   4     2066.02     2165.37     77.83 o 
   4   5   4       32.44       49.27     21.59 o 
   5   5   4      162.15      266.78     47.87 o 
   6   5   4      266.00      220.58     45.10 o 
   7   5   4      327.23      296.61     53.10 o 
   8   5   4      187.75      119.25     41.35 o 
   9   5   4        3.01        4.72     34.86 o 
  10   5   4        1.92       22.23     36.51 o 
  11   5   4       13.32      -19.73     37.40 o 
  12   5   4        3.37      -21.04     40.94 o 
  13   5   4       14.12       50.85     53.19 o 
 -11   6   4      129.55       55.16     40.19 o 
 -10   6   4       92.26       53.56     38.43 o 
  -9   6   4      352.27      403.45     50.93 o 
  -8   6   4       75.98       41.15     29.29 o 
  -7   6   4      965.87      899.81     60.66 o 
  -6   6   4       22.61        3.09     19.76 o 
  -5   6   4      379.76      385.25     45.65 o 
  -4   6   4      508.14      577.77     53.99 o 
  -3   6   4       80.90      129.30     30.69 o 
  -2   6   4      467.12      487.63     41.76 o 
  -1   6   4        0.22        7.59     20.41 o 
   0   6   4      244.66      223.98     40.15 o 
   1   6   4      110.63       84.89     27.64 o 
   2   6   4       24.64       34.42     23.40 o 
   3   6   4      213.26      179.45     42.84 o 
   4   6   4       81.92       73.02     35.10 o 
   5   6   4      669.29      550.06     67.13 o 
   6   6   4      559.80      699.94    118.23 o 
   7   6   4       92.67      103.36     43.58 o 
   8   6   4       77.16      109.52     57.37 o 
   9   6   4      189.37      194.45     56.77 o 
  10   6   4       26.66       59.17     65.77 o 
  -8   7   4        2.68       18.40     58.20 o 
  -7   7   4      196.00      171.67     68.33 o 
  -6   7   4       14.62        2.28     35.04 o 
  -5   7   4        0.35       16.07     36.47 o 
  -4   7   4       36.11       44.79     27.13 o 
  -3   7   4       13.45        4.01     31.85 o 
  -2   7   4       19.52       42.67     35.24 o 
  -1   7   4      178.60      211.06     47.38 o 
   0   7   4       19.26       23.01     35.37 o 
   1   7   4        8.65      -33.50     24.71 o 
   2   7   4       21.57       58.95     38.36 o 
   3   7   4        0.64        6.27     32.59 o 
   4   7   4        5.27        4.09     35.04 o 
   5   7   4       99.47      110.79     44.01 o 
   6   7   4        0.05       -1.02     36.27 o 
   7   7   4        3.11        2.07     39.00 o 
 -17   0   5      239.67      270.33     88.87 o 
 -15   0   5        2.67      -23.00     40.60 o 
 -13   0   5       21.40       49.07     41.13 o 
 -11   0   5     1949.42     2440.09    100.05 o 
  -9   0   5     2203.46     1632.61     87.58 o 
  -7   0   5      128.30      306.63     26.34 o 
  -5   0   5     1482.07     3188.88     71.13 o 
  -3   0   5     1620.30      873.46     64.73 o 
  -1   0   5     7394.08    10785.29    208.41 o 
   1   0   5     1532.66     1211.50     69.87 o 
   3   0   5    50633.94    52106.05    915.79 o 
   5   0   5    36998.13    47459.33   1172.66 o 
   7   0   5     6283.00     6404.84    288.13 o 
   9   0   5      171.15      234.40     71.80 o 
  11   0   5      123.20      223.93     75.80 o 
  13   0   5      870.43      997.86    131.60 o 
  15   0   5      547.20      585.26    119.20 o 
 -17   1   5      689.98      618.64    100.73 o 
 -16   1   5       24.83       21.97     39.36 o 
 -15   1   5     2627.94     2433.39    127.41 o 
 -14   1   5      248.82      237.65     51.64 o 
 -13   1   5      435.29      510.71     63.34 o 
 -12   1   5     1005.22     1188.09    102.11 o 
 -11   1   5       10.82       22.06     17.31 o 
 -10   1   5     2587.10     2304.53    107.08 o 
  -9   1   5      189.57      223.23     26.56 o 
  -8   1   5     2512.41     2686.46     51.68 o 
  -7   1   5     3822.41     4370.48     67.89 o 
  -6   1   5     3071.55     2785.15     56.34 o 
  -5   1   5      485.08      714.01     28.26 o 
  -4   1   5     6789.35     6129.65     84.29 o 
  -3   1   5       29.32       76.78     15.32 o 
  -2   1   5     1322.72     1590.05     33.92 o 
  -1   1   5     1865.45     2327.95     58.02 o 
   0   1   5      533.48      327.89     25.06 o 
   1   1   5      859.18      674.94     26.39 o 
   2   1   5      769.06     1129.68     36.40 o 
   3   1   5       14.32      106.11     15.59 o 
   4   1   5     1876.53     1658.24     46.37 o 
   5   1   5     1011.48     1123.62     45.05 o 
   6   1   5      674.53      829.12     34.07 o 
   7   1   5     2441.68     2132.81     85.07 o 
   8   1   5      302.55      308.62     31.37 o 
   9   1   5     5085.67     5351.92    148.22 o 
  10   1   5      564.20      689.08    105.75 o 
  11   1   5     1677.48     1604.47    107.67 o 
  12   1   5      654.65      688.04     74.63 o 
  13   1   5        3.87        5.38     28.08 o 
  14   1   5      768.09      678.87     66.34 o 
  15   1   5       31.66       31.62     36.07 o 
  16   1   5      266.23      165.97     47.30 o 
 -16   2   5       52.48       44.80     50.90 o 
 -15   2   5      787.50      665.41     78.91 o 
 -14   2   5       62.75       52.47     35.89 o 
 -13   2   5      816.93      624.60     57.06 o 
 -12   2   5        2.71      -17.82     18.74 o 
 -11   2   5     4612.63     4921.62    140.06 o 
 -10   2   5      184.64      246.06     61.50 o 
  -9   2   5     8830.02     9502.69    142.93 o 
  -8   2   5      128.40      127.01     16.03 o 
  -7   2   5    12149.33    12733.51    154.58 o 
  -6   2   5      318.78      424.92     21.59 o 
  -5   2   5     3442.01     3088.30     55.65 o 
  -4   2   5     3899.44     3816.35     62.12 o 
  -3   2   5     1436.52     1353.33     31.22 o 
  -2   2   5     1039.65     1251.62     29.06 o 
  -1   2   5     1303.64     1456.83     38.84 o 
   0   2   5      212.39      451.14     33.43 o 
   1   2   5      313.66      287.04     24.15 o 
   2   2   5      301.65      370.90     51.48 o 
   3   2   5     1408.82     1639.26     53.52 o 
   4   2   5      748.81      711.56     39.84 o 
   5   2   5       64.94      105.23     73.30 o 
   6   2   5      601.26      546.74     29.34 o 
   7   2   5      447.94      356.96     37.00 o 
   8   2   5     1122.80     1187.42     69.98 o 
   9   2   5       82.86       51.67     26.38 o 
  10   2   5      549.14      495.71     50.22 o 
  11   2   5     2200.24     2227.33     93.29 o 
  12   2   5      334.74      409.76     52.37 o 
  13   2   5     5902.84     5939.35    172.09 o 
  14   2   5       61.78       73.43     36.21 o 
  15   2   5     2125.71     2189.78    111.94 o 
 -16   3   5      366.73      327.53     67.98 o 
 -15   3   5      720.24      795.94    162.50 o 
 -14   3   5        2.62      -32.62     27.18 o 
 -13   3   5       65.54       48.77     31.10 o 
 -12   3   5      347.65      379.41     43.74 o 
 -11   3   5       66.15       51.72     23.84 o 
 -10   3   5       24.15       61.20     33.08 o 
  -9   3   5      169.95      139.08     23.75 o 
  -8   3   5      945.21     1096.15     68.96 o 
  -7   3   5     1417.45     1823.51     56.82 o 
  -6   3   5      201.93      209.34     22.87 o 
  -5   3   5      453.88      416.94     50.12 o 
  -4   3   5      206.50      268.35     19.35 o 
  -3   3   5      227.24      189.11     16.31 o 
  -2   3   5     1562.92     1473.37     67.29 o 
  -1   3   5      659.45      640.79     35.18 o 
   0   3   5     1749.35     1457.89     52.77 o 
   1   3   5       31.89       17.67     22.99 o 
   2   3   5     6953.25     6326.67    174.82 o 
   3   3   5        1.54       24.98     16.48 o 
   4   3   5     2995.00     2820.91     63.15 o 
   5   3   5      339.75      350.31     25.40 o 
   6   3   5     3059.77     2819.11     97.17 o 
   7   3   5      887.66      968.91     53.57 o 
   8   3   5     1320.57     1333.17     86.17 o 
   9   3   5     1306.66     1374.58     70.79 o 
  10   3   5      210.02      267.45     67.94 o 
  11   3   5      631.78      679.03     80.90 o 
  12   3   5       63.12       80.19     46.18 o 
  13   3   5       22.05       28.82     33.87 o 
  14   3   5       61.72       77.79     38.28 o 
  15   3   5        1.76       12.26     35.72 o 
 -14   4   5      423.78      359.47     67.16 o 
 -13   4   5      374.07      313.64     48.88 o 
 -12   4   5       12.38       -0.55     27.66 o 
 -11   4   5      125.00      126.72     33.94 o 
 -10   4   5       20.12       25.22     23.45 o 
  -9   4   5      190.71      236.25     35.94 o 
  -8   4   5      374.92      400.10     73.74 o 
  -7   4   5      383.39      331.48     40.55 o 
  -6   4   5       50.21       99.69     32.69 o 
  -5   4   5      312.48      313.53     27.53 o 
  -4   4   5      466.71      401.92     35.85 o 
  -3   4   5      386.39      385.38     45.08 o 
  -2   4   5      859.69      768.23     44.46 o 
  -1   4   5     1873.20     1775.06     63.47 o 
   0   4   5     1008.48      988.79     53.57 o 
   1   4   5     1867.56     1889.70     65.81 o 
   2   4   5      708.80      796.91     45.14 o 
   3   4   5     5088.96     5049.26    119.30 o 
   4   4   5     1346.29     1444.69    117.31 o 
   5   4   5     4877.93     4683.70    165.02 o 
   6   4   5     1020.71     1177.03    234.83 o 
   7   4   5      655.56      807.38     95.43 o 
   8   4   5     1535.47     1858.24    113.13 o 
   9   4   5       96.40       78.98     38.73 o 
  10   4   5     1103.86     1106.03    153.07 o 
  11   4   5       67.24       22.51     44.69 o 
  12   4   5      605.47      585.55     85.39 o 
  13   4   5        7.37       -1.49     48.27 o 
  14   4   5       51.54        6.84     48.08 o 
 -13   5   5       33.48       24.69     35.65 o 
 -12   5   5      488.71      524.29     59.95 o 
 -11   5   5       19.05       21.89     28.06 o 
 -10   5   5     1216.43     1222.10     73.71 o 
  -9   5   5        8.10       -9.41     23.90 o 
  -8   5   5     1911.66     2212.97     87.73 o 
  -7   5   5       56.73       65.02     32.86 o 
  -6   5   5     1457.52     1527.91     58.36 o 
  -5   5   5       52.77       46.92     39.58 o 
  -4   5   5      943.86     1119.06    148.56 o 
  -3   5   5      101.29      146.56     21.29 o 
  -2   5   5      552.90      668.15     54.62 o 
  -1   5   5      270.88      203.05     29.99 o 
   0   5   5      240.61      218.81     30.84 o 
   1   5   5       21.75        6.47     19.26 o 
   2   5   5      278.97      227.63     39.12 o 
   3   5   5        8.39       23.09     19.75 o 
   4   5   5       68.52       93.95     32.36 o 
   5   5   5      157.68      122.22     38.56 o 
   6   5   5      320.20      426.56    118.77 o 
   7   5   5      122.96      113.99     42.85 o 
   8   5   5       12.65       44.34     38.16 o 
   9   5   5       54.89       93.78     70.43 o 
  10   5   5      241.91      295.44     63.08 o 
  11   5   5      190.58      157.39     59.34 o 
  12   5   5      522.51      483.85     82.36 o 
 -11   6   5      146.31       91.16     37.99 o 
 -10   6   5        1.09      -38.69     25.79 o 
  -9   6   5      329.78      404.45     51.29 o 
  -8   6   5       44.75        7.12     28.44 o 
  -7   6   5      747.05      781.22     95.40 o 
  -6   6   5       78.19      130.91     41.63 o 
  -5   6   5      233.99      198.33     36.59 o 
  -4   6   5      658.39      739.64     68.63 o 
  -3   6   5      433.74      385.85     53.15 o 
  -2   6   5      302.15      278.88     39.21 o 
  -1   6   5       91.52       94.27     29.57 o 
   0   6   5        9.71        8.53     22.35 o 
   1   6   5      141.01      137.11     31.41 o 
   2   6   5      265.18      295.59     39.76 o 
   3   6   5       88.07      114.39     31.31 o 
   4   6   5       24.99       -8.45     26.96 o 
   5   6   5        2.03       25.03     35.14 o 
   6   6   5      216.52      180.46     48.86 o 
   7   6   5       19.76       14.39     34.27 o 
   8   6   5      748.30      734.53     86.16 o 
   9   6   5       42.14       19.78     40.50 o 
  10   6   5      546.44      464.02     77.65 o 
  -7   7   5        0.81       77.55     42.20 o 
  -6   7   5       42.93      103.35     44.71 o 
  -5   7   5       17.92       -0.42     35.97 o 
  -4   7   5       10.80       19.01     27.44 o 
  -3   7   5        0.17      -15.85     23.53 o 
  -2   7   5      111.76      123.91     47.21 o 
  -1   7   5        5.49      -12.12     24.06 o 
   0   7   5      154.71      117.90     32.97 o 
   1   7   5        5.80       -6.07     29.52 o 
   2   7   5      670.27      767.25     80.16 o 
   3   7   5       54.26       47.85     39.26 o 
   4   7   5      313.06      369.30     62.73 o 
   5   7   5        8.26       28.04     47.73 o 
   6   7   5      581.51      621.48    110.30 o 
   7   7   5        2.24       11.15     40.15 o 
 -16   0   6      323.88      328.00     88.33 o 
 -14   0   6        2.11        4.13     41.60 o 
 -12   0   6     1662.85     1606.12    129.40 o 
 -10   0   6     5193.78     6589.30    177.77 o 
  -8   0   6    12688.38     9887.51    180.27 o 
  -6   0   6     2681.81     3082.50     73.79 o 
  -4   0   6    14662.82    10961.99    334.00 o 
  -2   0   6     1981.04     2779.91     80.20 o 
   0   0   6     7348.63     6586.75    145.70 o 
   2   0   6      209.46      200.06     34.73 o 
   4   0   6     4551.63     4413.05    123.16 o 
   6   0   6     3147.59     4374.04    402.23 o 
   8   0   6     2283.83     2599.84    303.86 o 
  10   0   6       10.81       -0.40     47.00 o 
  12   0   6     1080.68     1324.32    143.53 o 
  14   0   6      793.83      820.86    133.13 o 
  16   0   6      581.93      568.53    122.27 o 
 -16   1   6      188.08      191.82     53.69 o 
 -15   1   6      223.02      141.27     63.30 o 
 -14   1   6      295.07      311.99     56.22 o 
 -13   1   6      587.27      508.65     63.83 o 
 -12   1   6      157.38      261.53     46.14 o 
 -11   1   6     1066.03      864.74     61.22 o 
 -10   1   6     2910.46     2860.13     76.17 o 
  -9   1   6       54.13       78.42     17.48 o 
  -8   1   6     1107.76     1207.14     40.02 o 
  -7   1   6      201.05      221.46     15.73 o 
  -6   1   6      820.96     1148.90     30.26 o 
  -5   1   6     4735.79     4443.90     68.02 o 
  -4   1   6       40.58       20.98     14.28 o 
  -3   1   6     4053.80     4367.06    148.31 o 
  -2   1   6     3715.93     3394.53     60.26 o 
  -1   1   6      479.12      245.28     17.10 o 
   0   1   6     7902.12     8468.24    128.87 o 
   1   1   6     1047.68     1327.93     39.66 o 
   2   1   6    19213.40    18737.96    256.44 o 
   3   1   6     3439.22     3342.23     82.88 o 
   4   1   6      858.78      998.65     38.04 o 
   5   1   6     2823.46     3244.53     95.53 o 
   6   1   6      700.55      569.60     31.81 o 
   7   1   6     2746.22     2689.88    103.46 o 
   8   1   6     2102.51     2368.35     79.38 o 
   9   1   6     1153.71     1245.36     60.46 o 
  10   1   6     1814.50     1904.46    105.73 o 
  11   1   6      337.39      299.75     57.37 o 
  12   1   6      639.56      648.06     78.50 o 
  13   1   6      101.02       66.59     43.61 o 
  14   1   6     1521.23     1575.20    119.05 o 
  15   1   6        5.11       25.49     41.31 o 
  16   1   6      353.09      408.87     76.16 o 
 -16   2   6      938.61     1016.15     97.24 o 
 -15   2   6      514.37      437.45     69.01 o 
 -14   2   6      738.69      726.33     79.99 o 
 -13   2   6      165.14      150.85     43.99 o 
 -12   2   6      102.89       56.83     25.97 o 
 -11   2   6      158.67      161.53     26.98 o 
 -10   2   6       51.96       62.61     19.96 o 
  -9   2   6       76.08       52.24     18.89 o 
  -8   2   6      398.99      398.93     34.78 o 
  -7   2   6        5.25       17.08     12.98 o 
  -6   2   6        3.24       46.21     13.97 o 
  -5   2   6       11.72       27.30      9.93 o 
  -4   2   6     1473.81     1465.32     54.34 o 
  -3   2   6     1236.03     1109.24     28.72 o 
  -2   2   6     4186.40     4383.41     80.95 o 
  -1   2   6     1518.80     1610.78     42.83 o 
   0   2   6     1276.50     1410.19     62.32 o 
   1   2   6     3326.33     3060.98     66.11 o 
   2   2   6     5337.66     4725.06     89.76 o 
   3   2   6      780.64      829.07     42.85 o 
   4   2   6    11750.76    11399.09    205.20 o 
   5   2   6      345.78      318.58     31.26 o 
   6   2   6     6587.80     6725.68    142.75 o 
   7   2   6       76.29      100.02     34.03 o 
   8   2   6     5750.97     5584.30    183.05 o 
   9   2   6      604.09      653.18     52.89 o 
  10   2   6     3975.97     3688.61    118.06 o 
  11   2   6     1004.64     1049.59     70.82 o 
  12   2   6      311.01      322.09     53.31 o 
  13   2   6      360.80      391.07     57.42 o 
  14   2   6       62.09       10.66     34.02 o 
  15   2   6       10.17       25.54     36.32 o 
 -15   3   6       21.57      -27.07     42.07 o 
 -14   3   6      198.81      199.00     76.00 o 
 -13   3   6      521.08      530.23     66.82 o 
 -12   3   6      108.18      144.26     33.84 o 
 -11   3   6     1003.29     1071.70     64.26 o 
 -10   3   6      317.93      402.01     62.51 o 
  -9   3   6     1179.16     1371.44     65.69 o 
  -8   3   6      333.98      284.95     29.12 o 
  -7   3   6     1399.08     1597.01     70.06 o 
  -6   3   6      918.81      872.68     69.72 o 
  -5   3   6     1497.68     1226.03     65.26 o 
  -4   3   6        5.93       32.04     14.09 o 
  -3   3   6     2558.57     2506.68     65.64 o 
  -2   3   6     1826.76     1622.99     47.75 o 
  -1   3   6     1053.90     1243.11     73.10 o 
   0   3   6     1625.51     1606.94     55.78 o 
   1   3   6       59.65       58.81     18.34 o 
   2   3   6     5015.61     5254.67    116.42 o 
   3   3   6        1.35       28.94     15.57 o 
   4   3   6      961.06      892.42     46.09 o 
   5   3   6        9.27       53.39     18.76 o 
   6   3   6      574.83      620.69     61.73 o 
   7   3   6      110.80      130.71     34.47 o 
   8   3   6      563.18      625.92     49.61 o 
   9   3   6        9.71       20.80     24.84 o 
  10   3   6     1469.52     1481.02     77.26 o 
  11   3   6      553.48      579.98     58.72 o 
  12   3   6      590.53      469.62     56.59 o 
  13   3   6     1090.32      997.33     79.59 o 
  14   3   6      554.17      518.68     65.50 o 
 -14   4   6        0.97       29.27     57.93 o 
 -13   4   6      353.26      383.08    163.37 o 
 -12   4   6      722.04      849.43    107.57 o 
 -11   4   6      699.90      729.03     60.93 o 
 -10   4   6     1416.80     1655.93     89.16 o 
  -9   4   6       93.25       72.14     25.87 o 
  -8   4   6     1809.02     1696.52     72.01 o 
  -7   4   6        3.91      -17.80     17.14 o 
  -6   4   6      196.29      180.07     30.98 o 
  -5   4   6      220.00      270.01     26.39 o 
  -4   4   6     1363.00     1397.56     52.79 o 
  -3   4   6     1018.59      804.04     46.02 o 
  -2   4   6      919.39      865.21     46.38 o 
  -1   4   6     1074.03     1006.14     49.39 o 
   0   4   6     1876.69     1847.02     83.34 o 
   1   4   6     5112.86     4969.25    118.60 o 
   2   4   6      329.33      350.80     34.45 o 
   3   4   6     2779.28     2865.23     86.09 o 
   4   4   6      232.83      324.52     71.76 o 
   5   4   6       34.25       25.67     20.27 o 
   6   4   6      352.58      353.54     55.57 o 
   7   4   6      244.93      244.23     48.86 o 
   8   4   6       27.15       20.38     30.92 o 
   9   4   6      349.56      418.40     97.50 o 
  10   4   6        6.69      -21.05     35.75 o 
  11   4   6      465.35      538.27    129.90 o 
  12   4   6      639.51      730.67     93.95 o 
  13   4   6      176.07      241.06     67.44 o 
 -13   5   6      339.17      418.58     57.57 o 
 -12   5   6       45.44       23.17     32.48 o 
 -11   5   6       67.58       95.63     34.86 o 
 -10   5   6      113.20      112.40     33.87 o 
  -9   5   6       29.61       -7.23     24.05 o 
  -8   5   6        4.22       -3.07     21.36 o 
  -7   5   6      193.39      200.87     45.73 o 
  -6   5   6        0.09        2.97     18.97 o 
  -5   5   6      184.34      180.35     29.21 o 
  -4   5   6        7.44       26.53     17.36 o 
  -3   5   6      116.84       86.30     24.09 o 
  -2   5   6       11.17        8.96     19.05 o 
  -1   5   6      120.39       99.93     25.75 o 
   0   5   6      224.99      233.82     37.88 o 
   1   5   6     1494.43     1299.27     86.47 o 
   2   5   6     1644.14     1855.80     73.01 o 
   3   5   6     1908.00     1900.82     73.95 o 
   4   5   6      283.82      195.94     83.28 o 
   5   5   6     1793.76     2051.44    208.47 o 
   6   5   6        0.23        4.08     30.26 o 
   7   5   6     1069.50      906.40     84.69 o 
   8   5   6      123.54      125.76     47.85 o 
   9   5   6      788.36      881.14    206.53 o 
  10   5   6      107.45       34.25     42.26 o 
  11   5   6       26.36       29.63     46.13 o 
  12   5   6        2.55       14.29     49.67 o 
 -10   6   6       41.66       62.02     34.72 o 
  -9   6   6      229.35      194.03     40.76 o 
  -8   6   6       49.63       15.01     27.84 o 
  -7   6   6      117.89       83.95     40.69 o 
  -6   6   6      231.96      199.42     34.34 o 
  -5   6   6      100.97       80.04     47.93 o 
  -4   6   6       33.88       25.59     24.28 o 
  -3   6   6      739.44      730.38     55.93 o 
  -2   6   6      178.49      140.56     33.28 o 
  -1   6   6     1064.27     1094.22     96.90 o 
   0   6   6      236.78      240.63     37.30 o 
   1   6   6      947.95      930.00     61.21 o 
   2   6   6      303.20      362.39     42.66 o 
   3   6   6       95.96      119.52     31.32 o 
   4   6   6      320.91      252.64     51.27 o 
   5   6   6       23.37       26.86     33.76 o 
   6   6   6      142.24      228.99     52.04 o 
   7   6   6        0.47       25.66     68.20 o 
   8   6   6       20.31       59.15     44.68 o 
   9   6   6       68.32        2.88     41.75 o 
  -7   7   6      512.75      642.22     81.37 o 
  -6   7   6       41.41       -2.63     37.08 o 
  -5   7   6      203.23      175.95     63.67 o 
  -4   7   6        9.53        9.77     37.63 o 
  -3   7   6      259.47      347.36     64.52 o 
  -2   7   6       25.31        3.18     23.75 o 
  -1   7   6      113.28      107.87     34.33 o 
   0   7   6       17.71        6.73     25.63 o 
   1   7   6       64.74       33.56     27.89 o 
   2   7   6       19.93       10.06     28.59 o 
   3   7   6        9.56       32.49     37.62 o 
   4   7   6        0.00        9.38     38.91 o 
   5   7   6       16.65       -6.73     37.74 o 
   6   7   6        3.52        7.78     49.20 o 
 -15   0   7     2204.64     2384.78    181.33 o 
 -13   0   7     2654.25     2647.85    173.73 o 
 -11   0   7     1861.32     1933.85    134.93 o 
  -9   0   7        6.66       56.89     27.44 o 
  -7   0   7      528.41      780.22     55.05 o 
  -5   0   7      231.89      620.46     68.80 o 
  -3   0   7       66.46        2.07     25.27 o 
  -1   0   7     6178.90     6966.36    152.80 o 
   1   0   7    24375.22    25411.89    472.61 o 
   3   0   7       82.83      209.83     69.77 o 
   5   0   7     6424.65     7332.51    192.37 o 
   7   0   7     9753.91    13773.15    303.38 o 
   9   0   7    10783.47    10980.32    407.20 o 
  11   0   7     2178.29     2343.78    174.27 o 
  13   0   7      541.63      401.33    102.47 o 
  15   0   7       30.33       66.13     65.60 o 
 -16   1   7      113.60      137.93     49.63 o 
 -15   1   7       65.96      114.48     45.52 o 
 -14   1   7      348.40      309.77     56.22 o 
 -13   1   7      227.14      185.32     44.28 o 
 -12   1   7      598.23      563.14     91.67 o 
 -11   1   7      907.97      842.28     55.08 o 
 -10   1   7      156.36      241.64     28.47 o 
  -9   1   7     2288.48     2282.46     67.02 o 
  -8   1   7      834.26      746.46     39.55 o 
  -7   1   7     1032.96     1049.07     39.27 o 
  -6   1   7     3629.50     3158.80     68.39 o 
  -5   1   7      219.60      468.51     42.98 o 
  -4   1   7     7561.51     8100.98    149.32 o 
  -3   1   7      392.71      499.08     28.79 o 
  -2   1   7     1536.25     1320.86     32.89 o 
  -1   1   7     1667.44     1433.83     43.44 o 
   0   1   7      892.31     1063.22     35.54 o 
   1   1   7    21767.32    23065.84    309.28 o 
   2   1   7     2001.62     1738.91     55.95 o 
   3   1   7     3256.47     2835.54     98.74 o 
   4   1   7     2060.56     2268.11     69.74 o 
   5   1   7     2182.89     2538.01     79.91 o 
   6   1   7      596.54      455.78     33.18 o 
   7   1   7       39.84       58.71     26.63 o 
   8   1   7        1.88        4.26     19.69 o 
   9   1   7     1147.17     1176.97     86.86 o 
  10   1   7      296.45      302.30     55.19 o 
  11   1   7     1710.62     1918.55    118.77 o 
  12   1   7      266.27      235.26     57.52 o 
  13   1   7     2967.42     3031.95    150.40 o 
  14   1   7      124.53      138.93     51.99 o 
  15   1   7     1145.45     1394.21    119.43 o 
 -16   2   7       19.68       -6.47     40.33 o 
 -15   2   7       13.30       18.36     35.84 o 
 -14   2   7        0.60       51.48     36.83 o 
 -13   2   7       84.69       79.33     38.01 o 
 -12   2   7       36.39       17.05     27.89 o 
 -11   2   7       74.84       61.39     27.79 o 
 -10   2   7      437.16      526.44     53.96 o 
  -9   2   7      535.42      439.88     30.30 o 
  -8   2   7      745.45      742.20     63.83 o 
  -7   2   7      463.52      464.15     37.02 o 
  -6   2   7     1439.56     1639.53     57.99 o 
  -5   2   7    10042.38    10609.59    163.70 o 
  -4   2   7       85.08      134.40     16.98 o 
  -3   2   7    18195.32    17950.05    218.68 o 
  -2   2   7      650.67      488.03     24.53 o 
  -1   2   7    16253.84    15934.34    224.71 o 
   0   2   7      690.33      803.21     43.21 o 
   1   2   7    10502.89    10788.67    166.95 o 
   2   2   7     1834.26     1727.02     51.05 o 
   3   2   7     1178.72     1269.96     45.79 o 
   4   2   7        7.55       15.91     14.57 o 
   5   2   7      627.76      562.64     57.23 o 
   6   2   7       55.27       97.20     20.20 o 
   7   2   7        3.16      -11.47     19.85 o 
   8   2   7      179.16      340.03     40.19 o 
   9   2   7     1540.61     1644.47    105.34 o 
  10   2   7        4.74       17.94     34.90 o 
  11   2   7       86.45       91.85     67.67 o 
  12   2   7       11.49        6.64     42.00 o 
  13   2   7        3.38      -13.64     38.31 o 
  14   2   7      178.15      177.71    104.93 o 
  15   2   7      229.83      208.18    164.83 o 
 -15   3   7       21.64       29.13     53.80 o 
 -14   3   7      473.52      532.73    107.13 o 
 -13   3   7       13.09       16.05     34.58 o 
 -12   3   7      513.86      608.33     69.90 o 
 -11   3   7      478.03      476.61     61.01 o 
 -10   3   7      670.35      691.98    104.88 o 
  -9   3   7     1285.01     1461.52     86.54 o 
  -8   3   7        7.43       12.09     15.78 o 
  -7   3   7      717.47      699.67     44.91 o 
  -6   3   7      592.32      680.26     48.19 o 
  -5   3   7      137.25      113.60     23.06 o 
  -4   3   7        0.31       15.80     12.65 o 
  -3   3   7       17.51       23.72     15.40 o 
  -2   3   7      407.33      402.63     26.94 o 
  -1   3   7     1630.45     1526.64     61.46 o 
   0   3   7       90.08       94.50     36.30 o 
   1   3   7     9712.17    10107.57    163.48 o 
   2   3   7     1278.35     1390.26     74.81 o 
   3   3   7      671.08      567.06     40.08 o 
   4   3   7     1933.42     2003.62     99.85 o 
   5   3   7      159.35      159.81     27.67 o 
   6   3   7     1601.16     1370.14     86.57 o 
   7   3   7        4.99      -32.38     27.14 o 
   8   3   7     3631.20     3438.63    145.37 o 
   9   3   7        7.77        9.73     33.51 o 
  10   3   7      942.06      906.78    147.73 o 
  11   3   7      269.49      190.81     57.57 o 
  12   3   7      829.13      648.82    121.83 o 
  13   3   7     1028.69     1137.63    112.29 o 
  14   3   7      329.45      372.50    117.13 o 
 -14   4   7       26.78       83.60     59.53 o 
 -13   4   7      725.74      676.40    109.30 o 
 -12   4   7      175.71      206.72     51.11 o 
 -11   4   7      673.64      594.90     56.26 o 
 -10   4   7      548.53      534.79     53.71 o 
  -9   4   7      276.66      289.64     39.50 o 
  -8   4   7      630.00      567.97     58.75 o 
  -7   4   7      172.44      186.97     45.01 o 
  -6   4   7      520.53      523.49     42.02 o 
  -5   4   7       23.75       22.24     19.45 o 
  -4   4   7      265.69      194.89     48.19 o 
  -3   4   7        4.64      -13.58     13.55 o 
  -2   4   7       54.85       50.02     16.85 o 
  -1   4   7      160.72      176.71     26.41 o 
   0   4   7      150.97      153.58     26.61 o 
   1   4   7      363.23      460.98     60.81 o 
   2   4   7     1061.97     1136.79     55.59 o 
   3   4   7      178.29      201.40     29.67 o 
   4   4   7      916.13      955.47     67.88 o 
   5   4   7     1211.76     1413.62     63.84 o 
   6   4   7      796.33      884.92    159.50 o 
   7   4   7      838.44      989.61     85.60 o 
   8   4   7       42.32       10.39     33.64 o 
   9   4   7     1845.73     1778.16    117.90 o 
  10   4   7      336.31      325.29     67.54 o 
  11   4   7      366.13      544.30     82.81 o 
  12   4   7       79.64       59.17     53.67 o 
  13   4   7      242.83      387.76     95.27 o 
 -12   5   7      177.65      153.72     53.03 o 
 -11   5   7       44.85       10.31     30.99 o 
 -10   5   7       26.16       30.54     29.34 o 
  -9   5   7       75.84        5.16     25.37 o 
  -8   5   7      916.26      763.68     59.49 o 
  -7   5   7      370.89      409.99     42.88 o 
  -6   5   7      730.58      549.37     46.91 o 
  -5   5   7       30.86       38.68     23.49 o 
  -4   5   7     1652.60     1856.34     74.34 o 
  -3   5   7       30.62       28.26     20.74 o 
  -2   5   7     1811.45     1748.28     83.78 o 
  -1   5   7        6.47        4.17     18.75 o 
   0   5   7     1660.71     1626.46     80.53 o 
   1   5   7      642.47      779.48    102.57 o 
   2   5   7     1099.68     1055.58     61.88 o 
   3   5   7       56.10       36.20     23.18 o 
   4   5   7      284.41      314.64     46.09 o 
   5   5   7       32.18        4.90     29.57 o 
   6   5   7       25.53       86.01     93.67 o 
   7   5   7       17.76       43.13     40.09 o 
   8   5   7     1230.16     1150.47     99.51 o 
   9   5   7        0.03      -30.31     34.85 o 
  10   5   7       37.23       29.86     41.47 o 
  11   5   7       40.97       43.61     51.77 o 
 -10   6   7       72.39       36.10     45.00 o 
  -9   6   7       24.83       17.12     34.54 o 
  -8   6   7      251.76      192.15     72.63 o 
  -7   6   7        1.27        5.39     32.25 o 
  -6   6   7      222.21      308.10     42.64 o 
  -5   6   7      222.03      162.03     41.60 o 
  -4   6   7       99.71      108.51     30.30 o 
  -3   6   7      366.79      423.25     53.86 o 
  -2   6   7       43.25       11.41     24.48 o 
  -1   6   7      416.54      394.88     59.23 o 
   0   6   7      227.12      314.20     41.77 o 
   1   6   7      315.83      320.49     41.69 o 
   2   6   7      563.31      581.30     52.87 o 
   3   6   7      179.48      145.68     33.53 o 
   4   6   7      321.77      317.71     57.97 o 
   5   6   7      157.89      243.19     53.83 o 
   6   6   7      155.45      133.02     47.42 o 
   7   6   7      267.50      363.34     66.96 o 
   8   6   7      138.92      175.89     54.19 o 
   9   6   7       14.93       -7.99     44.36 o 
  -6   7   7       21.63      116.38     47.77 o 
  -5   7   7        2.95        4.11     27.32 o 
  -4   7   7       65.33        0.81     39.10 o 
  -3   7   7       10.79        6.81     39.41 o 
  -2   7   7       99.72       96.74     36.89 o 
  -1   7   7       41.78       70.63     41.98 o 
   0   7   7       17.02       -9.42     27.21 o 
   1   7   7       45.87       -1.49     28.36 o 
   2   7   7        3.39      -14.44     27.15 o 
   3   7   7        1.01      -26.10     60.60 o 
   4   7   7       79.67      141.91     50.39 o 
   5   7   7        3.28       33.89     42.28 o 
 -16   0   8      252.59      283.93     86.73 o 
 -14   0   8       12.71       19.60     49.80 o 
 -12   0   8      518.89      427.26     83.20 o 
 -10   0   8     1751.61     2104.31    128.33 o 
  -8   0   8      202.07       90.79     35.97 o 
  -6   0   8      214.35      150.60     49.33 o 
  -4   0   8     7409.17     8077.81    285.40 o 
  -2   0   8     5733.20     4731.30    161.57 o 
   0   0   8    11405.01    12184.31    349.90 o 
   2   0   8     8753.29     8341.04    194.14 o 
   4   0   8     2941.07     2476.86    235.63 o 
   6   0   8      352.54      827.75    157.47 o 
   8   0   8     3993.30     5108.76    244.93 o 
  10   0   8       21.64      -12.27     43.53 o 
  12   0   8        5.48       48.40     61.73 o 
  14   0   8        2.98       79.67     70.73 o 
 -16   1   8       87.89       13.26     42.03 o 
 -15   1   8      525.13      623.96     79.69 o 
 -14   1   8        1.43       -2.74     33.51 o 
 -13   1   8      702.44      716.97     74.90 o 
 -12   1   8       22.21       19.74     26.82 o 
 -11   1   8     1288.54     1413.90     70.15 o 
 -10   1   8      791.02      839.28     60.83 o 
  -9   1   8      390.87      460.26     44.19 o 
  -8   1   8     3494.56     3307.40     83.71 o 
  -7   1   8     1313.66     1112.51     52.95 o 
  -6   1   8     2645.05     2302.75     78.04 o 
  -5   1   8     2124.02     2214.86     63.28 o 
  -4   1   8     5695.16     5790.76    145.70 o 
  -3   1   8      316.42      271.72     24.24 o 
  -2   1   8     1264.49     1000.15     57.93 o 
  -1   1   8        6.38       14.48     10.69 o 
   0   1   8     2868.14     2954.58     64.77 o 
   1   1   8      620.40      445.08     27.74 o 
   2   1   8      963.49     1013.49     46.93 o 
   3   1   8     1612.18     1794.16     61.30 o 
   4   1   8      936.51      811.83     53.36 o 
   5   1   8      360.09      334.83     30.04 o 
   6   1   8     5739.35     5897.22    117.09 o 
   7   1   8     1349.49     1532.99    122.83 o 
   8   1   8     6478.45     6751.88    156.99 o 
   9   1   8     1505.82     1769.28    105.66 o 
  10   1   8      264.73      279.21     63.67 o 
  11   1   8     1355.19     1088.99     95.03 o 
  12   1   8       50.38      -33.27     37.75 o 
  13   1   8      686.73      939.61     99.28 o 
  14   1   8      122.82      143.85     81.20 o 
  15   1   8      110.23      145.58     55.29 o 
 -15   2   8        0.63       -6.64     36.15 o 
 -14   2   8     1933.28     1963.22    118.47 o 
 -13   2   8        1.78       26.27     32.23 o 
 -12   2   8     1865.41     1929.12     83.91 o 
 -11   2   8        3.77       -8.71     26.52 o 
 -10   2   8     3117.41     3202.49    101.80 o 
  -9   2   8      234.21      285.66     30.70 o 
  -8   2   8     4962.57     5212.15    126.70 o 
  -7   2   8      250.11      215.81     29.76 o 
  -6   2   8     5286.50     5410.90    103.55 o 
  -5   2   8     1530.03     1662.26     55.80 o 
  -4   2   8      211.63      220.01     30.43 o 
  -3   2   8      284.60      211.58     41.87 o 
  -2   2   8      841.56      650.88     29.89 o 
  -1   2   8      502.80      595.35     30.24 o 
   0   2   8     3774.91     3810.87     80.73 o 
   1   2   8       12.00       37.95     15.57 o 
   2   2   8       79.75       54.89     17.65 o 
   3   2   8      455.65      403.96     32.27 o 
   4   2   8     3302.75     3346.76     81.96 o 
   5   2   8      773.39      794.44     58.69 o 
   6   2   8      661.42      762.10     41.68 o 
   7   2   8      962.88      895.93     56.22 o 
   8   2   8     3853.93     3859.10    114.26 o 
   9   2   8       17.09       26.10     22.58 o 
  10   2   8     1715.46     1637.86    132.07 o 
  11   2   8        7.70      -12.45     36.72 o 
  12   2   8     2189.08     2356.63    142.50 o 
  13   2   8      111.12       43.16     66.50 o 
  14   2   8      821.72      797.38     99.42 o 
 -15   3   8       29.59        2.20     51.13 o 
 -14   3   8       26.29       57.53     55.07 o 
 -13   3   8       87.72       49.95     50.23 o 
 -12   3   8       60.06       33.93     43.97 o 
 -11   3   8       46.20      -13.53     27.19 o 
 -10   3   8       25.19       32.51     30.57 o 
  -9   3   8      121.56      148.98     45.70 o 
  -8   3   8     1181.54     1583.77    124.74 o 
  -7   3   8      462.80      458.77     39.45 o 
  -6   3   8      995.30     1001.76     97.12 o 
  -5   3   8     1636.13     1676.99     63.90 o 
  -4   3   8     1557.52     1505.90     51.11 o 
  -3   3   8     2278.89     2294.92     75.36 o 
  -2   3   8      890.60      713.30     34.70 o 
  -1   3   8     5333.01     5061.28    100.02 o 
   0   3   8      335.33      348.96     31.47 o 
   1   3   8     7324.71     7344.45    146.83 o 
   2   3   8       15.38       21.25     15.83 o 
   3   3   8     2403.55     2440.22     71.82 o 
   4   3   8      519.39      624.11     38.72 o 
   5   3   8      490.66      486.05     50.11 o 
   6   3   8     2006.36     1826.34     75.65 o 
   7   3   8      730.45      741.59     55.72 o 
   8   3   8     3228.25     3420.37    115.65 o 
   9   3   8       49.36       16.81     25.16 o 
  10   3   8       48.06       33.96     29.10 o 
  11   3   8        0.52      -16.62     40.77 o 
  12   3   8        0.39       20.40     41.10 o 
  13   3   8       76.43       30.47     48.21 o 
 -13   4   8       22.74      -31.89     32.76 o 
 -12   4   8        0.31      -19.40     30.94 o 
 -11   4   8       41.57       74.35     38.45 o 
 -10   4   8       25.45       49.73     34.16 o 
  -9   4   8      581.42      582.01     51.77 o 
  -8   4   8        1.22      -10.23     25.26 o 
  -7   4   8      549.57      606.88     47.44 o 
  -6   4   8      274.18      303.20     35.72 o 
  -5   4   8      978.99     1010.09     55.79 o 
  -4   4   8      816.83      863.34     48.95 o 
  -3   4   8      167.00      143.25     27.64 o 
  -2   4   8     1075.20      964.95     56.64 o 
  -1   4   8      490.79      464.89     33.89 o 
   0   4   8     2429.73     2458.03     97.09 o 
   1   4   8      107.13       42.98     18.62 o 
   2   4   8     2578.49     2536.51    108.07 o 
   3   4   8      959.79      926.72     54.16 o 
   4   4   8     1404.56     1479.35     66.32 o 
   5   4   8      922.48     1051.70     79.97 o 
   6   4   8      224.51      240.49     49.94 o 
   7   4   8     1078.52     1220.34     93.37 o 
   8   4   8      851.65      919.51     89.10 o 
   9   4   8       72.08      129.62     77.43 o 
  10   4   8       36.03       63.88     47.42 o 
  11   4   8        4.97       14.54     46.12 o 
  12   4   8        2.85       30.83     48.29 o 
 -12   5   8       36.44       37.00     40.24 o 
 -11   5   8     1573.49     1516.04    110.74 o 
 -10   5   8        0.08        5.80     33.48 o 
  -9   5   8      615.28      639.86     58.09 o 
  -8   5   8       52.82        6.12     30.32 o 
  -7   5   8      310.53      313.28     51.29 o 
  -6   5   8       18.56       29.93     24.11 o 
  -5   5   8        0.45        9.33     20.42 o 
  -4   5   8      224.45      239.82     35.47 o 
  -3   5   8       64.83       67.78     25.74 o 
  -2   5   8      293.97      239.47     35.40 o 
  -1   5   8      633.76      624.38     49.66 o 
   0   5   8      120.99       87.58     25.90 o 
   1   5   8      213.53      188.42     39.10 o 
   2   5   8        5.34       -7.48     20.60 o 
   3   5   8       34.42       48.27     25.66 o 
   4   5   8       75.12       15.14     23.98 o 
   5   5   8      132.61       65.23     37.98 o 
   6   5   8      213.07      294.93     59.81 o 
   7   5   8     1885.92     2000.56    119.00 o 
   8   5   8      867.69     1038.61    108.63 o 
   9   5   8      783.98      890.15     96.81 o 
  10   5   8        0.45       20.09     43.75 o 
  -9   6   8      223.66      183.05     40.57 o 
  -8   6   8      320.36      246.45     54.26 o 
  -7   6   8      461.29      402.56     63.22 o 
  -6   6   8      154.28      137.60     34.63 o 
  -5   6   8      825.58      944.61     64.65 o 
  -4   6   8       89.90       33.89     24.78 o 
  -3   6   8      144.00      163.14     30.26 o 
  -2   6   8       30.82       10.68     30.98 o 
  -1   6   8       13.08       12.49     31.39 o 
   0   6   8        3.28       -7.69     23.55 o 
   1   6   8      112.20      139.47     33.61 o 
   2   6   8       57.89       54.16     28.88 o 
   3   6   8      209.92      199.60     38.16 o 
   4   6   8      136.35      164.99     61.10 o 
   5   6   8      176.62      106.14     46.19 o 
   6   6   8      103.08       96.28     46.77 o 
   7   6   8      178.04      200.88     58.74 o 
   8   6   8      524.43      527.59     83.09 o 
  -5   7   8      204.22      221.71     43.12 o 
  -4   7   8        0.33       -0.45     26.73 o 
  -3   7   8      201.89      284.20     45.83 o 
  -2   7   8       10.01       18.05     35.09 o 
  -1   7   8      860.40      749.14     83.01 o 
   0   7   8       12.65       82.02     42.27 o 
   1   7   8      616.29      694.57    115.03 o 
   2   7   8       14.68       64.48     32.92 o 
   3   7   8      110.92      188.81     54.42 o 
 -15   0   9      686.08      705.33    119.33 o 
 -13   0   9      438.77      697.26    105.87 o 
 -11   0   9     2830.93     2933.96    122.21 o 
  -9   0   9     3912.16     3764.94    163.63 o 
  -7   0   9     6174.66     5452.92    161.26 o 
  -5   0   9     1539.23     1753.59    124.80 o 
  -3   0   9        7.90       -7.27     34.07 o 
  -1   0   9       35.29      111.23     43.53 o 
   1   0   9      790.46      736.31     48.88 o 
   3   0   9      323.34      403.03     42.70 o 
   5   0   9     2511.44     2051.86     91.05 o 
   7   0   9      458.87      700.26    229.20 o 
   9   0   9     1288.23     1484.32    139.27 o 
  11   0   9     1964.27     1997.85    173.93 o 
  13   0   9     1579.49     1638.65    173.80 o 
 -15   1   9      875.29      945.14     94.31 o 
 -14   1   9      491.27      486.01     69.20 o 
 -13   1   9      976.23     1021.39     86.92 o 
 -12   1   9      310.99      403.33     64.02 o 
 -11   1   9     2621.40     2344.18     89.61 o 
 -10   1   9        4.17        1.93     18.39 o 
  -9   1   9      257.49      344.91     34.81 o 
  -8   1   9       72.69       41.95     24.31 o 
  -7   1   9      579.86      671.05     46.71 o 
  -6   1   9      936.01     1053.78     53.28 o 
  -5   1   9     4654.35     4293.00    142.93 o 
  -4   1   9     1830.91     1777.63    153.60 o 
  -3   1   9     5765.13     6164.69    128.42 o 
  -2   1   9     2338.68     2330.28     68.29 o 
  -1   1   9     5723.42     5492.95     97.17 o 
   0   1   9     3802.02     3518.04     75.43 o 
   1   1   9     3784.73     4604.45     92.71 o 
   2   1   9     2237.37     2429.40     64.71 o 
   3   1   9       94.76       72.14     22.06 o 
   4   1   9      991.83      955.32     44.76 o 
   5   1   9     2745.54     2701.92     85.80 o 
   6   1   9      797.63      711.39     42.65 o 
   7   1   9    14855.94    15340.96    241.22 o 
   8   1   9      980.84     1173.98    121.74 o 
   9   1   9      200.73      190.62    143.43 o 
  10   1   9     1106.75     1260.30    135.63 o 
  11   1   9      874.84      771.12    122.77 o 
  12   1   9      182.51      194.20     93.37 o 
  13   1   9       84.23       10.68     40.69 o 
  14   1   9        4.49       -4.48     43.92 o 
 -15   2   9       70.40      -12.40     54.60 o 
 -14   2   9      109.27      110.39     44.75 o 
 -13   2   9      262.33      162.84     47.63 o 
 -12   2   9      195.72      157.89     36.83 o 
 -11   2   9       14.76      -18.15     22.16 o 
 -10   2   9       12.87        2.07     22.62 o 
  -9   2   9        2.28       28.26     19.67 o 
  -8   2   9       29.25       36.44     28.84 o 
  -7   2   9       78.12       69.13     23.27 o 
  -6   2   9      295.46      257.60     31.34 o 
  -5   2   9      107.43      141.53     25.11 o 
  -4   2   9      739.34      843.40     31.16 o 
  -3   2   9     2286.90     1943.08     82.04 o 
  -2   2   9      355.36      330.88     54.55 o 
  -1   2   9     7365.42     6989.42    203.25 o 
   0   2   9        1.18      -11.64     16.83 o 
   1   2   9    11063.11    10934.93    177.29 o 
   2   2   9      768.13      962.63     45.17 o 
   3   2   9     5709.64     5196.92    126.40 o 
   4   2   9       57.81       71.19     34.81 o 
   5   2   9     2398.55     2477.89     80.84 o 
   6   2   9       74.51      102.44     23.49 o 
   7   2   9       13.44        6.61     22.87 o 
   8   2   9       98.53       65.97     27.65 o 
   9   2   9     1051.35     1018.21     65.87 o 
  10   2   9      146.90      147.35     49.57 o 
  11   2   9      441.43      482.24     73.18 o 
  12   2   9      107.89      138.13     53.14 o 
  13   2   9       88.84       55.27     48.11 o 
 -14   3   9      411.32      292.60     86.00 o 
 -13   3   9      429.69      516.19     72.52 o 
 -12   3   9     1409.03     1278.78     98.15 o 
 -11   3   9     1341.81     1424.36     99.82 o 
 -10   3   9     1574.18     1640.20    102.54 o 
  -9   3   9        5.36       35.09     31.16 o 
  -8   3   9     1264.72     1381.75     83.49 o 
  -7   3   9      125.19      101.12     44.73 o 
  -6   3   9     2149.58     2226.55     82.50 o 
  -5   3   9     2105.20     1978.36    133.31 o 
  -4   3   9     1380.37     1238.05     58.59 o 
  -3   3   9     3171.68     2952.14     89.55 o 
  -2   3   9      116.27      104.19     23.96 o 
  -1   3   9      838.53      940.41     52.36 o 
   0   3   9      388.88      347.98     30.15 o 
   1   3   9      410.78      450.92     33.55 o 
   2   3   9       34.79       75.79     20.76 o 
   3   3   9        0.13        8.08     17.72 o 
   4   3   9        0.44       -7.29     17.26 o 
   5   3   9      503.14      586.07     53.25 o 
   6   3   9        0.36      -11.27     22.47 o 
   7   3   9     4510.34     4819.20    135.87 o 
   8   3   9       39.68       39.76     29.74 o 
   9   3   9       28.52       24.25     28.50 o 
  10   3   9       28.24       16.48     27.81 o 
  11   3   9      358.71      358.38     69.40 o 
  12   3   9      321.12      373.68     74.72 o 
  13   3   9      108.69       41.43     74.73 o 
 -13   4   9      100.15       61.48     44.51 o 
 -12   4   9      381.56      407.48     67.57 o 
 -11   4   9      691.59      672.59     79.14 o 
 -10   4   9       15.60       23.05     32.46 o 
  -9   4   9     1502.76     1474.36    240.63 o 
  -8   4   9       72.49      120.36     57.47 o 
  -7   4   9     1249.70     1185.06     62.62 o 
  -6   4   9      229.07      195.62     32.30 o 
  -5   4   9      278.07      287.97     36.17 o 
  -4   4   9      218.68      214.10     27.60 o 
  -3   4   9       47.99       84.05     25.77 o 
  -2   4   9      244.03      270.46     35.65 o 
  -1   4   9       47.02       27.99     20.77 o 
   0   4   9      365.85      329.21     66.29 o 
   1   4   9       71.00       43.56     19.98 o 
   2   4   9       43.30       48.10     19.34 o 
   3   4   9       19.64       30.75     19.37 o 
   4   4   9       84.24       41.46     20.20 o 
   5   4   9       15.06        5.39     21.42 o 
   6   4   9      629.04      588.22     54.12 o 
   7   4   9      333.76      282.35     58.10 o 
   8   4   9      438.58      437.49     52.79 o 
   9   4   9       47.28       24.25     51.19 o 
  10   4   9      187.89      174.91     41.25 o 
  11   4   9      144.74      153.31     56.22 o 
 -11   5   9      464.27      370.66     68.31 o 
 -10   5   9       52.03       27.65     53.07 o 
  -9   5   9        3.57        5.25     33.54 o 
  -8   5   9        8.01      -20.73     47.33 o 
  -7   5   9      161.42      162.24     34.43 o 
  -6   5   9       42.04       49.33     27.29 o 
  -5   5   9       84.69       28.92     25.55 o 
  -4   5   9        1.39       17.55     23.12 o 
  -3   5   9       54.97       67.39     26.55 o 
  -2   5   9     1281.92     1307.39     69.62 o 
  -1   5   9       69.52      118.75     29.48 o 
   0   5   9     2067.11     1978.30     80.52 o 
   1   5   9      348.74      319.67     40.11 o 
   2   5   9     1175.89     1256.39     58.24 o 
   3   5   9       21.13       47.74     26.99 o 
   4   5   9     1501.55     1523.30     98.91 o 
   5   5   9       18.74       22.25     36.61 o 
   6   5   9      900.54     1043.98    124.57 o 
   7   5   9      680.46      975.64     94.44 o 
   8   5   9      645.50      779.10     91.64 o 
   9   5   9       57.91       84.46     52.78 o 
  10   5   9      153.36      211.11     67.43 o 
  -8   6   9       20.56       49.03     38.59 o 
  -7   6   9      104.87       86.85     41.18 o 
  -6   6   9       13.24        6.08     25.89 o 
  -5   6   9      144.81      108.10     33.63 o 
  -4   6   9      215.55      256.68     41.96 o 
  -3   6   9        7.52       -3.17     24.45 o 
  -2   6   9      488.16      532.24     51.14 o 
  -1   6   9      333.75      233.66     38.47 o 
   0   6   9       46.68       98.50     30.77 o 
   1   6   9      144.39      116.28     57.83 o 
   2   6   9        7.17       -9.82     28.14 o 
   3   6   9      196.42      271.21     44.95 o 
   4   6   9       58.03       64.81     43.18 o 
   5   6   9      134.04       91.97     46.63 o 
   6   6   9      179.01      217.44     57.46 o 
   7   6   9        5.10        0.04     44.58 o 
  -2   7   9       15.18        4.19     27.63 o 
  -1   7   9       13.45       15.51     29.03 o 
   0   7   9      156.50      131.53     47.43 o 
   1   7   9       17.11      -27.27     35.32 o 
 -14   0  10     2627.15     2361.92    180.67 o 
 -12   0  10      571.78      507.20     92.33 o 
 -10   0  10      169.87      112.50     37.39 o 
  -8   0  10      499.00      621.90     61.08 o 
  -6   0  10     1000.62     1171.72    112.07 o 
  -4   0  10       15.71      -22.53     31.47 o 
  -2   0  10     1787.44     1579.19    119.33 o 
   0   0  10     1470.57     1890.07     75.66 o 
   2   0  10     3782.23     3921.55    124.49 o 
   4   0  10     3371.45     3797.81    128.41 o 
   6   0  10     3943.38     4237.83    317.50 o 
   8   0  10     5111.95     6956.68    296.66 o 
  12   0  10       17.23      104.80     71.73 o 
 -15   1  10      294.50      207.71     54.80 o 
 -14   1  10      337.34      385.76     70.70 o 
 -13   1  10      310.29      245.45     51.87 o 
 -12   1  10     3159.95     2784.54    164.14 o 
 -11   1  10      303.10      450.18     90.21 o 
 -10   1  10      178.19      128.33     28.76 o 
  -9   1  10      498.34      522.84     41.87 o 
  -8   1  10       12.56       29.10     22.66 o 
  -7   1  10     2437.13     2549.92     87.88 o 
  -6   1  10      153.52      182.73     34.43 o 
  -5   1  10     4242.04     4368.74    151.48 o 
  -4   1  10     1437.37     1397.89     86.06 o 
  -3   1  10      928.12     1266.41     80.20 o 
  -2   1  10     5630.46     6256.49    332.36 o 
  -1   1  10      826.83      677.02     40.65 o 
   0   1  10     4634.08     4061.32    104.03 o 
   1   1  10     1559.99     1834.28     62.86 o 
   2   1  10      709.61      674.37     39.30 o 
   3   1  10     1038.65     1093.40     51.44 o 
   4   1  10      614.96      592.51     38.96 o 
   5   1  10        7.61       25.98     18.83 o 
   6   1  10     1916.65     1954.30     66.80 o 
   7   1  10       28.09       13.26     25.31 o 
   8   1  10      893.27      938.29     61.51 o 
   9   1  10      242.66      181.17    111.50 o 
  10   1  10       94.70       90.95     44.64 o 
  11   1  10      276.40      261.66     70.90 o 
  12   1  10      802.01      813.42    160.80 o 
  13   1  10      381.46      348.24    130.47 o 
 -14   2  10        0.55        9.33     49.47 o 
 -13   2  10       79.61       65.87     55.40 o 
 -12   2  10      256.80      266.62     55.42 o 
 -11   2  10        1.53        6.15     31.08 o 
 -10   2  10     1385.51     1136.52     87.81 o 
  -9   2  10        9.48      -11.10     21.02 o 
  -8   2  10     2604.98     2492.38    255.66 o 
  -7   2  10      107.62       29.23     33.26 o 
  -6   2  10     5014.59     5370.01    172.99 o 
  -5   2  10      201.96      179.07     43.55 o 
  -4   2  10     5970.45     5835.57    179.59 o 
  -3   2  10      603.61      481.63     43.30 o 
  -2   2  10     1499.52     1456.76     68.77 o 
  -1   2  10     1569.13     1257.71     57.51 o 
   0   2  10      562.33      586.73     43.13 o 
   1   2  10     1570.25     1749.04     58.26 o 
   2   2  10       61.69       51.63     29.00 o 
   3   2  10      102.03       87.07     42.48 o 
   4   2  10       96.96      123.34     42.59 o 
   5   2  10       19.82       17.61     19.26 o 
   6   2  10       17.59       43.50     21.42 o 
   7   2  10      435.11      482.43     47.95 o 
   8   2  10      142.59      184.87     35.13 o 
   9   2  10      141.13      168.40     36.73 o 
  10   2  10      158.65      121.58     56.33 o 
  11   2  10      326.89      355.09     68.21 o 
  12   2  10      136.06       94.86     50.67 o 
  13   2  10      156.43       80.26     52.66 o 
 -13   3  10      570.83      655.74     80.93 o 
 -12   3  10     1039.23      965.66     90.44 o 
 -11   3  10       27.53       43.52     35.97 o 
 -10   3  10        5.89       -5.81     31.43 o 
  -9   3  10        2.74       28.09     46.73 o 
  -8   3  10       33.15       45.26     34.04 o 
  -7   3  10       14.01       13.14     37.03 o 
  -6   3  10        0.94        3.02     32.27 o 
  -5   3  10      387.00      384.36     54.21 o 
  -4   3  10        9.45       -5.84     28.45 o 
  -3   3  10        1.30       14.32     20.81 o 
  -2   3  10     2574.28     2564.98     86.08 o 
  -1   3  10       78.51       33.45     21.30 o 
   0   3  10     3213.63     3409.31    102.13 o 
   1   3  10      799.71      926.92     64.08 o 
   2   3  10      726.29      688.11     42.95 o 
   3   3  10     1608.98     1821.85     64.65 o 
   4   3  10      110.95      105.82     24.38 o 
   5   3  10     3483.86     3283.92     90.32 o 
   6   3  10      968.34      952.59     78.24 o 
   7   3  10     1855.86     1755.99     82.25 o 
   8   3  10      547.75      541.58     54.64 o 
   9   3  10      551.05      629.58     72.91 o 
  10   3  10       92.69      102.77     46.61 o 
  11   3  10      228.80      315.08     69.40 o 
  12   3  10      394.74      512.39     85.02 o 
 -12   4  10      288.75      391.60     69.47 o 
 -11   4  10      178.13      206.77     53.64 o 
 -10   4  10       51.61       18.07     34.72 o 
  -9   4  10       93.54       90.87     64.27 o 
  -8   4  10        1.22       16.13     34.04 o 
  -7   4  10        2.93      -12.22     29.73 o 
  -6   4  10        5.28        9.12     29.65 o 
  -5   4  10      825.49      740.85     53.64 o 
  -4   4  10      141.92      172.18     34.26 o 
  -3   4  10     1075.12     1093.04     62.35 o 
  -2   4  10      225.03      224.28     35.52 o 
  -1   4  10      536.33      427.64     44.13 o 
   0   4  10       60.92       23.45     22.63 o 
   1   4  10      764.14      703.82     53.58 o 
   2   4  10      654.65      744.95     54.57 o 
   3   4  10      311.69      302.99     34.92 o 
   4   4  10     1306.89     1227.98     57.71 o 
   5   4  10        6.49       -9.93     24.19 o 
   6   4  10     1156.30     1202.67     72.73 o 
   7   4  10      816.01      740.23     63.62 o 
   8   4  10     1793.72     1833.99     91.54 o 
   9   4  10      500.84      412.00     53.55 o 
  10   4  10      558.43      572.52    114.08 o 
  11   4  10      297.87      344.79    159.77 o 
 -10   5  10        1.07      -13.91     32.88 o 
  -9   5  10      889.58      782.33    126.33 o 
  -8   5  10        7.20        0.80     50.13 o 
  -7   5  10     1685.54     1634.76    217.27 o 
  -6   5  10        1.55        8.02     29.85 o 
  -5   5  10     3509.35     3653.58    116.50 o 
  -4   5  10        2.33       -1.00     25.84 o 
  -3   5  10      334.98      390.41     45.81 o 
  -2   5  10      201.68      227.07     38.39 o 
  -1   5  10       60.51       77.62     41.16 o 
   0   5  10      228.77      303.59     42.59 o 
   1   5  10      234.11      181.70     34.13 o 
   2   5  10      179.12      153.73     38.34 o 
   3   5  10       58.76       73.04     28.57 o 
   4   5  10       61.97       90.96     33.20 o 
   5   5  10      205.77      165.43     37.49 o 
   6   5  10      457.93      565.82     64.17 o 
   7   5  10      176.89      235.56     44.63 o 
   8   5  10       20.36       60.63     34.11 o 
   9   5  10        3.64       37.00     33.85 o 
  -7   6  10        9.33       -0.53     53.60 o 
  -6   6  10      108.71       97.30     52.90 o 
  -5   6  10      189.58      165.49     38.74 o 
  -4   6  10      881.25      905.04     68.06 o 
  -3   6  10      823.61      821.68     64.34 o 
  -2   6  10      142.79      180.10     39.42 o 
  -1   6  10      485.89      516.15     54.29 o 
   0   6  10      264.93      263.19     41.40 o 
   1   6  10      453.38      495.89     93.72 o 
   2   6  10       28.05       -0.60     24.94 o 
   3   6  10       24.30       27.93     33.81 o 
   4   6  10        5.46      -13.83     30.82 o 
   5   6  10       14.00        0.83     28.26 o 
   6   6  10       57.02       43.93     33.15 o 
 -13   0  11       45.02       -7.47     44.80 o 
 -11   0  11      413.00      430.45     61.86 o 
  -9   0  11     1720.59     1650.64     95.96 o 
  -7   0  11     5695.20     6420.62    281.40 o 
  -5   0  11    15340.27    14558.29    484.33 o 
  -3   0  11     2672.52     2101.98    145.67 o 
  -1   0  11     6631.48     7278.08    295.46 o 
   1   0  11     2988.27     2595.24     96.03 o 
   3   0  11     1275.07     1313.03     84.47 o 
   5   0  11      878.67      922.34     70.15 o 
   7   0  11     3305.17     3013.50    125.11 o 
   9   0  11     1929.74     2346.98    170.33 o 
  11   0  11      151.46      374.00     92.73 o 
  13   0  11      264.24      277.26     91.60 o 
 -14   1  11      609.12      643.26     80.24 o 
 -13   1  11      310.54      279.39     56.41 o 
 -12   1  11      472.31      574.31     86.31 o 
 -11   1  11      272.78      353.94     53.18 o 
 -10   1  11      208.79      226.50     51.23 o 
  -9   1  11      901.51      978.39     54.97 o 
  -8   1  11      649.54      601.29     52.93 o 
  -7   1  11     3884.76     4064.21    117.87 o 
  -6   1  11      223.77      240.39     49.63 o 
  -5   1  11     4722.50     4303.47    155.83 o 
  -4   1  11      136.23      237.87     54.00 o 
  -3   1  11      296.73      292.94     63.47 o 
  -2   1  11      303.28      305.40     50.10 o 
  -1   1  11      534.12      515.15     59.94 o 
   0   1  11     1964.88     1998.75     72.12 o 
   1   1  11      486.48      400.69     38.36 o 
   2   1  11     1720.69     1843.06     62.55 o 
   3   1  11     1296.73     1493.23     57.09 o 
   4   1  11      518.83      440.95     37.11 o 
   5   1  11      705.58      688.20     44.36 o 
   6   1  11      305.37      285.37     34.77 o 
   7   1  11     1934.19     2032.59    163.99 o 
   8   1  11      281.43      275.26     42.54 o 
   9   1  11       23.83      -19.98     77.27 o 
  10   1  11      891.49      972.76     90.87 o 
  11   1  11      700.47      589.53     78.95 o 
  12   1  11      370.25      432.84     74.99 o 
  13   1  11     1404.55     1516.83    133.03 o 
 -14   2  11       15.68       29.60     57.13 o 
 -13   2  11     1015.30     1226.97    117.30 o 
 -12   2  11      286.96      204.84     51.26 o 
 -11   2  11       46.08       54.64     37.87 o 
 -10   2  11      294.01      207.78     40.33 o 
  -9   2  11       65.32       52.00     29.84 o 
  -8   2  11      526.02      581.93     67.45 o 
  -7   2  11       17.45       17.41     33.59 o 
  -6   2  11       33.81       45.40     48.43 o 
  -5   2  11     2169.66     2095.36    106.68 o 
  -4   2  11      182.18      181.50     45.36 o 
  -3   2  11       77.18       79.81     36.03 o 
  -2   2  11       51.77      104.68     38.23 o 
  -1   2  11      675.71      611.22     45.30 o 
   0   2  11      632.51      570.09     45.19 o 
   1   2  11      415.54      327.69     37.82 o 
   2   2  11       83.76       70.81     27.22 o 
   3   2  11     1913.80     1884.25     65.88 o 
   4   2  11       64.05       36.77     22.16 o 
   5   2  11     3572.36     3633.07     96.95 o 
   6   2  11        8.74       -3.45     22.59 o 
   7   2  11     3827.71     3828.30    119.52 o 
   8   2  11      131.01      101.08     33.60 o 
   9   2  11     3095.90     3023.28    109.40 o 
  10   2  11       87.69       50.58     69.63 o 
  11   2  11     1311.02     1310.39    143.57 o 
  12   2  11       42.24       38.03     48.00 o 
 -13   3  11      129.69       99.97     49.77 o 
 -12   3  11        1.76       34.88     40.55 o 
 -11   3  11       95.80      128.72     45.88 o 
 -10   3  11      675.51      783.26    126.33 o 
  -9   3  11      741.65      975.07     85.02 o 
  -8   3  11     1228.46     1298.40     92.94 o 
  -7   3  11     1525.21     1919.64    107.36 o 
  -6   3  11     2779.08     2625.44    263.90 o 
  -5   3  11     1716.73     1883.35    104.87 o 
  -4   3  11      482.74      485.34     62.87 o 
  -3   3  11      475.93      677.99     70.22 o 
  -2   3  11      674.80      582.20     69.91 o 
  -1   3  11      132.40      118.32     36.55 o 
   0   3  11     1353.30     1418.36    110.11 o 
   1   3  11      106.31      112.85     28.16 o 
   2   3  11     1080.03     1091.35     63.33 o 
   3   3  11      249.30      315.16     40.92 o 
   4   3  11       14.03       -3.37     20.81 o 
   5   3  11        5.98       -9.71     21.18 o 
   6   3  11       19.70       35.00     27.52 o 
   7   3  11      876.61      928.05     66.29 o 
   8   3  11      298.03      317.77     47.27 o 
   9   3  11       28.31       53.67     31.53 o 
  10   3  11        2.35       21.91     43.46 o 
  11   3  11       53.32       27.06     50.44 o 
 -11   4  11       72.40       62.39     58.50 o 
 -10   4  11      245.87      228.85     92.00 o 
  -9   4  11      526.36      414.66     98.13 o 
  -8   4  11      508.13      649.02     73.50 o 
  -7   4  11     1117.90     1397.68     96.70 o 
  -6   4  11       45.81       72.21     40.17 o 
  -5   4  11     3753.38     3476.60    143.13 o 
  -4   4  11      219.74      242.63    140.67 o 
  -3   4  11      412.45      383.98     43.37 o 
  -2   4  11       26.65       77.54     28.48 o 
  -1   4  11      564.77      583.52     51.69 o 
   0   4  11      507.37      454.38     47.43 o 
   1   4  11      435.10      508.05     49.63 o 
   2   4  11      297.92      261.76     39.19 o 
   3   4  11      338.57      365.02     44.16 o 
   4   4  11      381.74      361.42     49.70 o 
   5   4  11       29.54       69.67     31.38 o 
   6   4  11      152.55      185.51     40.81 o 
   7   4  11       47.02       10.62     28.72 o 
   8   4  11      346.23      346.86     51.21 o 
   9   4  11       82.29      105.90     39.30 o 
  10   4  11        0.54      -13.90     30.25 o 
  -9   5  11       37.21      120.00     73.33 o 
  -8   5  11       35.46       90.80     66.73 o 
  -7   5  11       65.56       72.10     42.09 o 
  -6   5  11       61.20       45.04     40.12 o 
  -5   5  11      411.79      373.08     60.98 o 
  -4   5  11       26.56       54.41     36.07 o 
  -3   5  11      229.84      287.70     43.47 o 
  -2   5  11        3.75        9.65     26.55 o 
  -1   5  11       51.24       59.69     29.58 o 
   0   5  11        3.18      -13.21     24.31 o 
   1   5  11        3.49        7.42     25.68 o 
   2   5  11       14.97       22.00     25.50 o 
   3   5  11        1.94       -8.48     22.80 o 
   4   5  11      493.48      452.33     63.66 o 
   5   5  11        7.30       10.19     32.44 o 
   6   5  11      782.60      777.17     68.76 o 
   7   5  11      649.12      755.53     70.49 o 
   8   5  11      259.51      301.66     50.37 o 
  -6   6  11      123.20       88.30     72.67 o 
  -5   6  11        2.14      -20.00     34.10 o 
  -4   6  11        4.73        0.80     30.31 o 
  -3   6  11      239.29      190.56     40.79 o 
  -2   6  11       11.55       -2.15     27.67 o 
  -1   6  11       46.97       59.26     32.04 o 
   0   6  11      237.21      242.98     43.41 o 
   1   6  11       51.17       45.13     31.13 o 
   2   6  11      384.45      383.93     50.28 o 
   3   6  11       36.39       20.52     32.83 o 
   4   6  11      158.32       95.97     52.97 o 
 -14   0  12     2204.50     2139.72    186.73 o 
 -12   0  12     1721.38     2153.52    163.33 o 
 -10   0  12     2516.43     2597.59    124.53 o 
  -8   0  12     3509.56     3242.90    210.53 o 
  -6   0  12      608.59      706.59    107.60 o 
  -4   0  12      118.57      125.67     54.93 o 
  -2   0  12        3.46        5.80     41.73 o 
   0   0  12       62.21      128.40     56.33 o 
   2   0  12       24.16       24.20     45.13 o 
   4   0  12      101.28      136.28     47.37 o 
   6   0  12        5.06       20.39     31.04 o 
   8   0  12      239.45      281.53     78.20 o 
  10   0  12     1733.49     2579.51    185.73 o 
  12   0  12     1258.90     1323.59    155.60 o 
 -13   1  12      147.68      205.75     52.51 o 
 -12   1  12        2.32       18.46     28.70 o 
 -11   1  12      295.41      286.56     43.53 o 
 -10   1  12      851.02      983.05     65.30 o 
  -9   1  12      278.25      330.08     38.74 o 
  -8   1  12     1793.20     1852.82     84.78 o 
  -7   1  12      354.22      283.15     47.96 o 
  -6   1  12     3256.49     3128.93    137.32 o 
  -5   1  12      310.22      442.12     63.35 o 
  -4   1  12     1563.82     1834.52    105.28 o 
  -3   1  12      776.57      704.11     72.04 o 
  -2   1  12       22.10       65.00     34.33 o 
  -1   1  12     2476.03     2375.44    114.30 o 
   0   1  12      241.93      398.36     58.50 o 
   1   1  12     2069.82     2041.46    106.74 o 
   2   1  12      161.00      121.09     39.02 o 
   3   1  12      674.09      763.14     54.64 o 
   4   1  12     1781.62     1817.31     66.03 o 
   5   1  12      146.86      136.63     28.29 o 
   6   1  12     2554.53     2344.11     78.44 o 
   7   1  12      407.06      368.41     46.62 o 
   8   1  12      728.39      742.85     68.57 o 
   9   1  12      150.57      122.12     46.72 o 
  10   1  12      446.40      440.22     69.81 o 
  11   1  12        0.44        6.61     44.42 o 
  12   1  12      206.94      148.23     57.68 o 
 -13   2  12       34.33      -15.25     39.88 o 
 -12   2  12       39.09       40.95     71.80 o 
 -11   2  12       10.23       -8.10     35.36 o 
 -10   2  12       18.65       -5.94     26.76 o 
  -9   2  12       16.06        8.04     40.93 o 
  -8   2  12       13.42      -10.67     41.07 o 
  -7   2  12      421.95      440.10     65.96 o 
  -6   2  12     2014.58     2398.56    121.41 o 
  -5   2  12      246.49      295.74     81.60 o 
  -4   2  12       89.10       92.14     40.22 o 
  -3   2  12      567.15      553.82     92.17 o 
  -2   2  12     2166.11     2283.21    115.57 o 
  -1   2  12       30.64       18.28     31.67 o 
   0   2  12     7058.20     7041.67    216.75 o 
   1   2  12      276.48      263.31     43.38 o 
   2   2  12     4623.31     4707.48    131.09 o 
   3   2  12      509.52      527.89     50.06 o 
   4   2  12      678.83      862.34     99.86 o 
   5   2  12      858.47      821.34     51.37 o 
   6   2  12      240.35      235.17     40.01 o 
   7   2  12      846.42      750.96     60.11 o 
   8   2  12      499.65      421.76     50.21 o 
   9   2  12      247.38      257.74     73.53 o 
  10   2  12       45.07       58.99     46.76 o 
  11   2  12        4.27        7.76     43.74 o 
 -12   3  12       32.19        4.36     39.81 o 
 -11   3  12      310.76      265.97     59.89 o 
 -10   3  12      130.30       89.18     44.48 o 
  -9   3  12      687.10      902.83    118.80 o 
  -8   3  12      268.03      325.81     60.96 o 
  -7   3  12      953.25      968.34     86.90 o 
  -6   3  12     1654.83     1812.21    128.80 o 
  -5   3  12      514.83      552.75     70.02 o 
  -4   3  12      311.41      357.95     62.05 o 
  -3   3  12       29.38      -16.07     61.20 o 
  -2   3  12       13.88       11.51     32.25 o 
  -1   3  12        9.90        6.13     29.51 o 
   0   3  12       27.37        8.80     22.77 o 
   1   3  12       32.26        9.53     37.63 o 
   2   3  12      171.18      183.67     35.51 o 
   3   3  12        5.60       14.22     24.26 o 
   4   3  12     1009.52     1116.99     68.86 o 
   5   3  12      311.36      243.70     47.78 o 
   6   3  12     2053.41     2070.48     89.63 o 
   7   3  12      533.21      629.66     58.98 o 
   8   3  12      350.60      322.82     82.49 o 
   9   3  12     1243.24     1161.30     78.48 o 
  10   3  12       82.21      128.50     52.94 o 
 -10   4  12      598.23      498.90     93.30 o 
  -9   4  12      441.20      672.46    126.67 o 
  -8   4  12     1124.75     1353.52    172.23 o 
  -7   4  12      937.73     1100.69    118.63 o 
  -6   4  12       67.79        1.50     35.33 o 
  -5   4  12      282.90      377.43     61.76 o 
  -4   4  12      432.04      407.60     63.97 o 
  -3   4  12      196.11      101.26     43.11 o 
  -2   4  12       54.86      133.45     81.87 o 
  -1   4  12       14.82       14.53     25.71 o 
   0   4  12       20.84       43.98     27.64 o 
   1   4  12      115.71       83.28     30.05 o 
   2   4  12      100.36       98.15     33.43 o 
   3   4  12      305.62      314.83     44.88 o 
   4   4  12       17.66       -4.19     25.84 o 
   5   4  12      567.03      769.80     78.02 o 
   6   4  12       30.74       29.47     35.75 o 
   7   4  12     1195.27     1275.57     82.48 o 
   8   4  12      281.46      221.51     45.91 o 
   9   4  12      366.98      364.92     57.90 o 
  -8   5  12       87.87       79.13     75.33 o 
  -7   5  12       21.05       19.51     39.23 o 
  -6   5  12      415.87      427.73     66.27 o 
  -5   5  12      133.31      107.05     48.12 o 
  -4   5  12       85.35       70.84     55.90 o 
  -3   5  12      987.31      839.84    114.37 o 
  -2   5  12      113.13      151.41     41.93 o 
  -1   5  12     1157.38     1294.26     77.56 o 
   0   5  12       35.60       38.56     29.87 o 
   1   5  12      894.86     1019.49     70.90 o 
   2   5  12       25.88        4.51     26.65 o 
   3   5  12      209.36      239.97     41.91 o 
   4   5  12      120.18       61.20     57.23 o 
   5   5  12       84.54      109.51     44.90 o 
   6   5  12      554.76      641.83     79.77 o 
  -3   6  12       47.08       13.33     99.87 o 
  -2   6  12       93.58       79.95     35.47 o 
  -1   6  12        8.86        3.33     33.88 o 
   0   6  12      260.05      191.84     57.86 o 
   1   6  12      169.91      168.85     40.80 o 
 -13   0  13       82.97      -15.53     53.93 o 
 -11   0  13        4.82       14.51     37.30 o 
  -9   0  13      345.74      293.22     99.63 o 
  -7   0  13      105.29       71.33     60.80 o 
  -5   0  13      144.48      170.00     68.00 o 
  -3   0  13       88.77       26.93     46.40 o 
  -1   0  13     5873.10     5992.22    280.20 o 
   1   0  13     6258.68     6173.62    283.73 o 
   3   0  13     3072.35     3304.91    197.40 o 
   5   0  13     4845.77     4862.97    165.18 o 
   7   0  13     4021.07     3819.79    150.40 o 
   9   0  13      310.75      239.86     81.47 o 
  11   0  13      624.72      733.59    122.67 o 
 -13   1  13      183.57      179.87     74.40 o 
 -12   1  13      324.76      392.94     66.52 o 
 -11   1  13       73.35       57.21     35.68 o 
 -10   1  13      462.61      636.34     54.98 o 
  -9   1  13       28.46       14.48     23.90 o 
  -8   1  13     1142.57     1205.74     74.58 o 
  -7   1  13     1128.18      941.00     64.88 o 
  -6   1  13      510.77      596.93     75.64 o 
  -5   1  13      104.06       69.94     39.20 o 
  -4   1  13       70.49       35.43     40.03 o 
  -3   1  13     2498.02     2410.92    122.53 o 
  -2   1  13      102.99      111.45     43.81 o 
  -1   1  13     2196.24     2225.45    116.59 o 
   0   1  13      312.39      259.41     55.37 o 
   1   1  13     1620.25     1686.10    185.67 o 
   2   1  13      380.39      409.32     79.00 o 
   3   1  13        4.12      -37.22     30.07 o 
   4   1  13      220.01      203.93     37.07 o 
   5   1  13     1380.96     1417.30    158.24 o 
   6   1  13      353.33      312.51     38.78 o 
   7   1  13     1034.69     1027.22     76.53 o 
   8   1  13      162.07      133.73     45.13 o 
   9   1  13     2009.62     1752.19    113.89 o 
  10   1  13      155.99      226.24     59.23 o 
  11   1  13      381.79      425.51     75.49 o 
 -12   2  13        1.61        4.48     39.79 o 
 -11   2  13     1041.12     1222.89    104.98 o 
 -10   2  13       28.27       62.70     34.55 o 
  -9   2  13     2705.55     2460.90    132.02 o 
  -8   2  13      226.32      165.27     54.56 o 
  -7   2  13     1563.39     1566.76    109.29 o 
  -6   2  13      261.93      332.22     62.81 o 
  -5   2  13     1833.14     1910.45    115.65 o 
  -4   2  13       29.61       43.74     36.79 o 
  -3   2  13     1355.02     1368.00    100.52 o 
  -2   2  13      402.98      371.02     58.85 o 
  -1   2  13       55.11       40.64     35.51 o 
   0   2  13       51.15        8.44     31.48 o 
   1   2  13      790.49      825.66     82.50 o 
   2   2  13       38.60       -1.71     56.77 o 
   3   2  13      188.96      247.52     39.20 o 
   4   2  13        2.02      -28.44     23.42 o 
   5   2  13      345.00      258.95     43.08 o 
   6   2  13       15.52       30.45     34.98 o 
   7   2  13       23.27        9.09     27.45 o 
   8   2  13        9.26       35.53     30.88 o 
   9   2  13      191.01      242.84     61.03 o 
  10   2  13      124.34      110.26     49.63 o 
 -11   3  13       65.78       70.09     46.26 o 
 -10   3  13       10.56       -2.30     61.20 o 
  -9   3  13      140.53      105.29     51.17 o 
  -8   3  13       19.68        6.01     41.34 o 
  -7   3  13      623.20      602.55     77.34 o 
  -6   3  13      536.45      519.69     73.30 o 
  -5   3  13       99.80      109.45     47.29 o 
  -4   3  13     1252.48     1183.09     97.46 o 
  -3   3  13     1130.26     1178.38    130.40 o 
  -2   3  13     1170.27     1058.58     91.93 o 
  -1   3  13      877.19     1063.12     92.84 o 
   0   3  13     1343.58     1366.32    100.80 o 
   1   3  13      401.01      382.69     63.86 o 
   2   3  13      860.23      849.08    102.67 o 
   3   3  13       14.61       -2.95     24.65 o 
   4   3  13     1056.07     1007.83     68.98 o 
   5   3  13      176.24      118.87     43.26 o 
   6   3  13      654.33      771.48    142.57 o 
   7   3  13       78.92       49.17     39.26 o 
   8   3  13      375.41      349.19     53.00 o 
   9   3  13      412.38      384.87     61.22 o 
  -9   4  13       12.14       -2.20     55.53 o 
  -8   4  13      211.48      227.30     61.16 o 
  -7   4  13       14.13        5.32     37.13 o 
  -6   4  13      545.88      591.68     85.23 o 
  -5   4  13       17.63       11.81     37.67 o 
  -4   4  13       16.30      -21.11     33.97 o 
  -3   4  13      390.37      321.29     61.37 o 
  -2   4  13      180.20      220.02     90.50 o 
  -1   4  13     1061.96     1225.55    100.81 o 
   0   4  13       95.71       98.48     41.70 o 
   1   4  13     1074.30     1151.27     73.72 o 
   2   4  13      201.85      222.13     40.46 o 
   3   4  13       87.40      112.65     34.03 o 
   4   4  13       23.99       20.64     40.27 o 
   5   4  13      813.44      769.36     80.26 o 
   6   4  13      345.65      327.01     61.26 o 
   7   4  13      944.51     1011.51    138.20 o 
  -6   5  13      311.03      386.03     96.47 o 
  -5   5  13      108.99       84.49     46.37 o 
  -4   5  13        4.49       -0.77     35.40 o 
  -3   5  13       39.09       -7.38     37.12 o 
  -2   5  13        0.60      -15.30     36.20 o 
  -1   5  13        8.10       15.34     36.90 o 
   0   5  13       40.22       32.41     32.33 o 
   1   5  13       69.29      132.26     37.77 o 
   2   5  13       16.11        6.44     29.80 o 
   3   5  13       12.33       42.35     31.50 o 
   4   5  13       63.87       15.43     39.00 o 
 -12   0  14      460.48      432.73     99.13 o 
 -10   0  14     1689.24     1722.14    165.70 o 
  -8   0  14     4729.42     5014.36    277.66 o 
  -6   0  14     2067.76     2155.18    179.67 o 
  -4   0  14     1348.37     1425.52    148.33 o 
  -2   0  14      736.42      614.73    103.13 o 
   0   0  14      118.99      196.47     70.47 o 
   2   0  14     1639.10     1296.86    136.33 o 
   4   0  14       24.63        1.40     53.13 o 
   6   0  14      255.53      307.40     83.27 o 
   8   0  14      278.91      229.33     76.73 o 
  10   0  14        4.99       57.13     65.60 o 
 -12   1  14      146.40      187.75     57.27 o 
 -11   1  14      234.98      293.53     78.20 o 
 -10   1  14      147.86      158.20     44.31 o 
  -9   1  14      390.01      280.50     62.29 o 
  -8   1  14       23.08      -14.59     42.04 o 
  -7   1  14      247.79      205.62     57.05 o 
  -6   1  14      110.90      151.93     51.20 o 
  -5   1  14       34.63       40.50     42.87 o 
  -4   1  14     1331.36     1272.24    101.50 o 
  -3   1  14        6.29      -36.46     33.57 o 
  -2   1  14     2008.88     1906.95    117.64 o 
  -1   1  14      585.81      584.80     74.76 o 
   0   1  14     1836.65     1916.39    113.87 o 
   1   1  14      828.71      967.88     88.94 o 
   2   1  14      764.48      854.93     84.56 o 
   3   1  14     1053.04      937.59     87.32 o 
   4   1  14      327.16      279.35     59.61 o 
   5   1  14      732.06      692.70     78.91 o 
   6   1  14        1.91      -10.47     27.60 o 
   7   1  14      714.58      697.91    118.10 o 
   8   1  14      288.16      215.85     53.90 o 
   9   1  14      394.65      322.27     61.42 o 
 -11   2  14       50.31       27.78     43.12 o 
 -10   2  14        6.33       10.24     34.61 o 
  -9   2  14      131.58       82.06     53.12 o 
  -8   2  14       83.47       48.16     47.96 o 
  -7   2  14        8.94      -27.63     39.96 o 
  -6   2  14        0.93       28.01     42.44 o 
  -5   2  14      363.28      420.61     92.20 o 
  -4   2  14        0.42      -45.49     30.33 o 
  -3   2  14       46.20       28.93     38.73 o 
  -2   2  14       24.61      -23.98     37.94 o 
  -1   2  14      683.28      616.31     78.86 o 
   0   2  14      650.91      636.11     79.09 o 
   1   2  14      641.25      504.66     72.92 o 
   2   2  14       85.59       71.62     40.75 o 
   3   2  14      191.08      220.53     57.35 o 
   4   2  14     2104.50     2088.27    122.37 o 
   5   2  14      102.23       98.89     40.02 o 
   6   2  14     2337.47     2339.75    120.11 o 
   7   2  14      110.52      100.32     59.10 o 
   8   2  14     1015.00      940.64    155.80 o 
   9   2  14      307.04      339.41     67.30 o 
 -10   3  14       96.63       60.41     54.13 o 
  -9   3  14     1163.87     1062.22    122.27 o 
  -8   3  14       77.15      167.18     58.04 o 
  -7   3  14     1167.89     1035.11    100.23 o 
  -6   3  14      432.83      378.24     68.14 o 
  -5   3  14      586.54      638.38     82.17 o 
  -4   3  14      265.41      222.07     91.67 o 
  -3   3  14     1422.87     1388.18    109.42 o 
  -2   3  14      555.52      586.06     79.83 o 
  -1   3  14      787.85      821.19     89.89 o 
   0   3  14     1399.91     1321.21    105.04 o 
   1   3  14      297.73      221.42     55.04 o 
   2   3  14      515.99      393.10     68.52 o 
   3   3  14      193.04      142.69    117.87 o 
   4   3  14      107.50       96.73     36.82 o 
   5   3  14      200.23      193.70     52.88 o 
   6   3  14       83.99      111.17     45.86 o 
   7   3  14      122.84      132.59     48.69 o 
   8   3  14      167.11       83.20     46.58 o 
  -8   4  14      608.92      725.54     90.95 o 
  -7   4  14        0.33       33.23     43.48 o 
  -6   4  14      747.95      649.86    148.87 o 
  -5   4  14       57.67      111.90     51.18 o 
  -4   4  14      621.29      481.80     80.27 o 
  -3   4  14      358.65      374.80     67.61 o 
  -2   4  14      579.45      715.65    127.17 o 
  -1   4  14      664.47      876.06     93.15 o 
   0   4  14      116.13       91.86    100.23 o 
   1   4  14      296.02      283.13    115.60 o 
   2   4  14      347.17      303.31     93.00 o 
   3   4  14      174.93      139.72     41.02 o 
   4   4  14       14.60       17.79     37.24 o 
   5   4  14       13.51       10.89     38.03 o 
   6   4  14       60.28       41.87     44.97 o 
  -4   5  14      101.62       60.62     50.02 o 
  -3   5  14       26.58       76.43     45.02 o 
  -2   5  14      148.70      146.83     83.67 o 
  -1   5  14       74.13       63.47     45.59 o 
   0   5  14      235.39      181.14     56.33 o 
   1   5  14      169.66      130.22     52.50 o 
   2   5  14       57.81      109.24     47.90 o 
 -11   0  15     1600.05     2177.55    130.80 o 
  -9   0  15      629.95      507.09    109.27 o 
  -7   0  15      420.83      765.53    126.53 o 
  -5   0  15      148.01      132.13     72.67 o 
  -3   0  15      698.61      644.40    115.47 o 
  -1   0  15       17.51       10.27     48.07 o 
   1   0  15      165.48       75.00     63.27 o 
   3   0  15      764.37      647.00    114.27 o 
   5   0  15     2581.48     2304.92    177.87 o 
 -10   1  15      505.22      538.22     79.46 o 
  -9   1  15     1312.53     1593.04    144.60 o 
  -8   1  15      588.59      654.71     88.62 o 
  -7   1  15     1500.45     1229.52    109.32 o 
  -6   1  15      332.46      434.07     73.17 o 
  -5   1  15      241.37      184.79     56.63 o 
  -4   1  15      732.35      694.89     86.48 o 
  -3   1  15        3.21       28.88     41.99 o 
  -2   1  15     1002.00      901.60    235.83 o 
  -1   1  15      927.60      721.38     84.72 o 
   0   1  15      619.42      760.04    134.13 o 
   1   1  15     1113.36     1225.12    196.83 o 
   2   1  15      114.16       94.03     48.11 o 
   3   1  15     3179.16     2741.57    139.41 o 
   4   1  15       70.15       25.50     41.22 o 
   5   1  15      557.90      590.33     79.64 o 
   6   1  15      239.51      312.00     87.07 o 
   7   1  15      759.18      729.53    120.00 o 
 -10   2  15      122.67      132.95     44.60 o 
  -9   2  15      516.86      663.62     89.91 o 
  -8   2  15       10.34        8.20     49.36 o 
  -7   2  15      184.45       91.39     53.15 o 
  -6   2  15        1.12      -14.15     39.29 o 
  -5   2  15      133.24       55.49     64.07 o 
  -4   2  15       39.46      -27.10     40.05 o 
  -3   2  15     2458.17     2749.51    146.34 o 
  -2   2  15      259.34      236.84     59.06 o 
  -1   2  15     2324.19     2484.06    288.63 o 
   0   2  15       81.60       71.27     44.72 o 
   1   2  15     2282.73     2041.57    232.90 o 
   2   2  15       50.71       32.14     43.08 o 
   3   2  15        5.50       48.36     44.55 o 
   4   2  15       96.24       64.43     54.13 o 
   5   2  15      297.93      307.84     65.49 o 
   6   2  15       56.74      -19.47     51.53 o 
   7   2  15      303.63      187.60     77.80 o 
  -8   3  15        7.84       -0.51     66.47 o 
  -7   3  15      638.02      632.79     89.08 o 
  -6   3  15        0.37      -29.02     41.01 o 
  -5   3  15        1.10       13.66     40.51 o 
  -4   3  15        9.00        2.15    101.30 o 
  -3   3  15       31.23      -10.63     38.89 o 
  -2   3  15       70.31       99.57     49.58 o 
  -1   3  15      320.27      339.01     86.37 o 
   0   3  15       50.73       62.64     43.77 o 
   1   3  15      181.20      291.45     63.52 o 
   2   3  15       84.17       31.04     44.11 o 
   3   3  15     1026.25     1004.54     98.20 o 
   4   3  15      320.19      332.19     66.88 o 
   5   3  15      289.06      216.00     78.20 o 
   6   3  15      743.95      786.86    120.67 o 
  -6   4  15      108.75       81.79     54.47 o 
  -5   4  15       75.05       18.95     48.61 o 
  -4   4  15        5.71      -18.62     45.94 o 
  -3   4  15        5.01       -4.97     43.93 o 
  -2   4  15      250.03      168.72     58.86 o 
  -1   4  15       30.43       12.51     43.09 o 
   0   4  15      240.02      217.06     61.84 o 
   1   4  15        0.50      -28.69     38.74 o 
   2   4  15       40.98       96.43     48.38 o 
   3   4  15      174.33       88.56     48.41 o 
  -8   0  16      162.46      138.80     89.67 o 
  -6   0  16      351.79      443.66    111.07 o 
  -4   0  16     3924.14     3862.37    244.93 o 
  -2   0  16     5594.82     5482.69    290.53 o 
   0   0  16     2881.55     2674.45    198.87 o 
   2   0  16      805.06      871.13    131.40 o 
   4   0  16      336.56      369.86    100.53 o 
   6   0  16      214.43      154.13     77.80 o 
  -9   1  16      503.96      629.44     93.28 o 
  -8   1  16      407.30      413.58     78.50 o 
  -7   1  16      411.85      415.16     81.36 o 
  -6   1  16      333.48      459.66     78.56 o 
  -5   1  16      365.34      324.25     67.97 o 
  -4   1  16      441.78      584.18     84.39 o 
  -3   1  16      141.65      122.69     49.40 o 
  -2   1  16       30.72       48.16     45.67 o 
  -1   1  16       21.76       49.64     44.31 o 
   0   1  16      119.91      130.11     62.03 o 
   1   1  16        3.77      -23.36     38.14 o 
   2   1  16      429.04      397.82     72.10 o 
   3   1  16       92.58       72.01     64.60 o 
   4   1  16      302.66      298.38     66.75 o 
   5   1  16      461.10      503.21     78.37 o 
   6   1  16     1247.21     1277.12    149.20 o 
  -8   2  16      309.30      244.53     65.79 o 
  -7   2  16       25.10       11.66     48.09 o 
  -6   2  16      103.24      137.86     55.95 o 
  -5   2  16      184.60       76.75     51.56 o 
  -4   2  16       91.90       78.59     49.30 o 
  -3   2  16      250.50      214.41     63.31 o 
  -2   2  16      366.78      345.10     83.33 o 
  -1   2  16        0.16       21.50     49.47 o 
   0   2  16      511.24      488.95     80.34 o 
   1   2  16       14.05      -50.07     39.91 o 
   2   2  16      100.70       62.09     47.81 o 
   3   2  16      465.66      463.16     78.55 o 
   4   2  16       70.81      -14.86     41.94 o 
   5   2  16      263.97      183.47     80.53 o 
  -6   3  16      166.45      286.32     70.18 o 
  -5   3  16      261.26      307.31     68.61 o 
  -4   3  16      432.82      438.70    123.53 o 
  -3   3  16     1063.67     1109.61    109.98 o 
  -2   3  16      214.52      287.88     68.07 o 
  -1   3  16     1270.65     1206.22    199.70 o 
   0   3  16       65.89       60.77     72.20 o 
   1   3  16     1049.99     1139.97    110.10 o 
   2   3  16      255.38      205.18     61.80 o 
   3   3  16      592.96      398.80     82.73 o 
   4   3  16      160.00       82.27     68.00 o 
  -7   0  17     1434.09     1724.39    189.60 o 
  -5   0  17     1356.41     1108.06    153.53 o 
  -3   0  17       80.97       83.67     66.20 o 
  -1   0  17       87.94       74.53     70.93 o 
   1   0  17      157.74       74.80     66.20 o 
   3   0  17      270.77      275.40     89.47 o 
  -7   1  17      192.59      133.08    103.57 o 
  -6   1  17      120.40      130.02     60.48 o 
  -5   1  17      648.70      848.57    101.90 o 
  -4   1  17      318.73      322.61     70.57 o 
  -3   1  17     1545.91     1768.93    131.07 o 
  -2   1  17      460.58      443.70    100.47 o 
  -1   1  17      936.75      804.29     98.66 o 
   0   1  17      311.39      345.09    113.97 o 
   1   1  17      157.65      207.40     61.20 o 
   2   1  17      334.42      366.51     74.72 o 
   3   1  17       80.82       99.15     52.26 o 
   4   1  17      224.44      229.76     89.57 o 
  -5   2  17       15.34       -3.13     48.27 o 
  -4   2  17      260.98      206.59     66.14 o 
  -3   2  17      465.85      415.63     77.07 o 
  -2   2  17        4.43       -6.58     47.89 o 
  -1   2  17      831.48     1012.69    108.00 o 
   0   2  17       68.72      -14.15     42.40 o 
   1   2  17      655.46      785.82    100.26 o 
   2   2  17       10.78        2.39     46.90 o 
   3   2  17     1610.39     1592.53    244.83 o 
  -2   0  18      521.29      613.13    122.60 o 
   0   0  18      143.27      268.53     99.67 o 
  -2   1  18      215.93      107.10     54.71 o 
  -1   1  18      284.82      388.21     78.06 o 
                                                 
